# Supplementary material for: The serum follicle stimulating hormone-to-luteinizing hormone ratios can predict assisted reproductive technology outcomes in women undergoing gonadotropin releasing hormone antagonist protocol
Source: Front Endocrinol (Lausanne). 2023 Jan 30;14:1093954. doi: 10.3389/fendo.2023.1093954 (PMC9922742; doi:10.3389/fendo.2023.1093954)
Supplement: Supplementary file 1 [file DataSheet_1.xlsx]

## Sheet: FSH
No	AMH	AGE	AFC	BMI	GN starting dosage	GN starting dosage （IU)	GN(DAY)	GN(Total Dose)	GN(Total Dose)（IU)	Basal FSH	Basal LH	Basel E2	Basal P	Basal FSH/LH	SD 6 FSH/LH	Trigger day FSH/LH	Oocyte No	Fetilized Oocyte No	DAY3 Good Quality	Total Available No	No. Embryo Transfer	Endometrium Thickness	Average score of embryos transferred	Trigger day P	Biochemical Pregnancy	Clinical Pregnancy	No of Sac	Pregnancy Outcomes
1	8.83	28	9	21.48	2.5	187.5	8	20	1500	8.19	5.83	53	0.43	1.4048		7.83264	18	15	2	7	0	0.9		1.77
2	4.85	24	9	24.97	4	300	10	39	2925	6.76	4.73	21	0.65	1.42918		10.0827	11	10	0	3	0	1.2		2.08
3	4.18	34	14	22.04	2.5	187.5	11	29	2175	7.53	4.53	37	0.6	1.66225		11.6444	15	12	0	5	0	0.8		2.07
4	9.76	34	14	20.31	2.5	187.5	8	20.5	1537.5	8.73	5.42	57	0.58	1.6107	1.74292	11.1584	14	11	1	6	0	1.4		1.52
5	3.54	28	15	27	4	300	9	40	3000	6.15	2.5	30	0.74	2.46		28.2923	20	15	0	9	0	0.9		0.89
6	4.84	28	14	25.71	4	300	9	36	2700	5.24	6.96	30	0.33	0.752874		46.8286	22	18	1	5	0	1		1.79
7	4.5	27	10	23.34	3.5	262.5	10	37.5	2812.5	8.41	4.03	38	0.49	2.08685		24.6983	15	14	2	8	0	0.9		1.44
8	10.62	28	17	19.53	2.5	187.5	12	32.5	2437.5	5.11	6.14	22	0.64	0.832248	1.98077		27	18	6	10	0	0.8
9	3.6	25	14	19.95	4	300	9	36	2700	11.19	3.47	50	0.51	3.22478	15.6578		8	5	0	3	0	1
10	7.49	29	15	22.2	3	225	10	35	2625	5.75	4.75	38	0.7	1.21053	2.70312	34.5692	11	10	1	6	0	1		3.85
11	1.27	32	5	22.04	3	225	6	18	1350	10.11	5.5	67	1	1.83818	3.36306	1.55087	3	2	1	2	0	0.8		1.07
12	14.95	28	17	21.48	2.5	187.5	12	23.5	1762.5	5.58	6.07	29	0.75	0.919275	2.20387	5.9186	25	18	0	12	0	1.2		1.55
13	11.48	27	11	21.48	3	225	10	30	2250	6.58	4.64	23	1.32	1.4181	2.28702	21.2771	18	15	0	10	0	1		1.18
14	7.82	29	15	28.1	2.5	187.5	13	35	2625	7.59	5.9	29	0.21	1.28644			14	11	3	8	0	1		1.01
15	10.85	25	12	21.48	3	225	10	34	2550	7.01	3.98	46	0.61	1.76131	3.16757		7	7	0	2	0	1
16	1.87	35	7	19.05	1	75	12	46	3450	13.34	5.86	32	0.25	2.27645			8	5	0	2	0	1		2.3
17	3.92	28	11	22.1	2.5	187.5	11	35.5	2662.5	7.97	3.66	21	1.08	2.1776	6.73913	54.8	9	6	1	4	0	1		1.95
18	3.29	32	8	19.83	4	300	11	44	3300	6.14	3.63	55	0.36	1.69146			8	7	0	1	0	1.4		1.31
19	1.52	33	8	22.2	4	300	8	32	2400	6.94	4.97	25	0.56	1.39638	3.84275	6.38986	8	3	0	1	0	1.2		1.02
20	18.06	26	20	21.48	2	150	9	16	1200	4.6	2.86	16	0.91	1.60839	5.05645	15.8511	24	22	1	15	0	1		1.97
21	9.49	30	14	22.77	2.5	187.5	10	31	2325	6.3	3.97	11	0.39	1.5869	7.20438	18.0412	17	15	0	6	0	1		1.39
22	3.63	29	13	21.48	3	225	10	30	2250	3.96	2.8	15	0.54	1.41429		27.0612	18	14	1	2	0	1		2.59
23	8.84	32	20	21.48	2	150	10	20	1500	7.19	6.59	76	1.27	1.09105	1.25837	20.28	19	16	3	12	0	0.8		1.53
24	4.4	29	8	21.48	3	225	6	18	1350	5.65	2.23	34	0.33	2.53363	3.93629	4.35	5	3	0	2	0	1		0.43
25	0.73	37	5	22.04	4	300	8	32	2400	9.89	3.44	51	1.12	2.875	21.2788	3.33007	1	1	0	0	0	0.9		1.01
26	1.35	35	10	21.48	4	300	9	36	2700	6.52	3.75	11	0.53	1.73867	2.45498	45.7465	7	7	0	5	0	1		2.07
27	1.03	38	10	19	4	300	10	40	3000	6.23	5.99	42	0.46	1.04007	3.03817	55.15	9	7	0	3	0	1		2.22
30	6.62	31	20	21.48	2	150	10	25	1875	5.54	4.62	39	1.2	1.19913	0.603432	4.94162	15	13	3	7	0	0.9		2.7
31	8.21	30	12	21.48	3	225	11	39	2925	9.36	5.2	23	1.37	1.8		55.4821	11	7	1	5	0	1		1.41
33	5.61	26	14	21.48	3	225	12	43	3225	7.19	4.6	16	0.64	1.56304	6.43548	22.8942	14	10	1	5	0	1.2		2.16
35	3.32	26	10	21.48	3	225	15	64	4800	7.77	5.34	39	1.64	1.45506	13.6897	130.692	11	6	0	2	0	1.2		3.37
36	2.37	28	12	21.48	4	300	8	32	2400	5.16	4.99	45	0.77	1.03407	2.07994		6	6	0	4	0	1
37	2.64	28	8	21.48	2	150	10	22	1650						5.95909		10	9	1	2	0	0.8
38	2.18	27	14	21.48	3	225	12	41	3075	8.32	3.35	15	1	2.48358	8.24699		16	10	0	2	0	1
39	8.83	32	15	22.04	2	150	11	21	1575	5.99	3.27	58	0.57	1.8318	1.63152		25	22	5	16	0	0.9
40	5.41	26	10	21.48	4	300	10	40	3000	7.29	4.06	19	0.98	1.79557	18.6867		15	12	0	4	0	1
41	5.37	33	10	16.73	3	225	8	24	1800	7.77	5.97	36	0.5	1.30151	9.25728		4	2	0	0	0	1
42	6.98	28	17	25.71	2	150	9	20	1500	8.39	4.41	15	0.62	1.90249	13.59	11.0458	20	12	0	3	0	1		1.92
43	2.8	32	14	22.2	2	150	12	31	2325						8.18919	19.4	12	11	1	7	0	1		1.8
45	7	25	14	21.48	2.5	187.5	8	20	1500	6.37	4.3	15	0.83	1.4814	3.59958	15.962	14	12	1	5	0	1		1.45
46	4.63	29	10	21.56	3	225	10	35	2625	7.78	4.54	33	1.48	1.71366	3.8244	11.8342	10	7	0	3	0	1		0.89
47	2.18	32	9	22.04	4	300	9	36	2700	10.76	6.1	22	0.58	1.76393		19.2828	9	6	0	4	0	1.2		0.32
48	2.7	32	10	24.75	4	300	10	40	3000	7.31	4.5	37	0.49	1.62444	4.54499	3.13	7	3	0	0	0	1		1.11
49	1.26	36	8	21.48	3	225	12	43	3225	7.54	5.09	14	0.41	1.48134	5.876		7	7	0	6	0	0.9
51	5.44	33	13	19.05	3	225	9	21	1575	7.38	3.72	28	0.5	1.98387	7.08333	21.2258	7	7	1	6	2	1.3	7.5	0.86	Y
52	17.368	29	19	20.58	2	150	9	18	1350	5.71	9.86	51	0.47	0.579108	1.54473	11.1625	12	11	2	9	0	0.9		1.02
53	11.38	27	20	29.41	3	225	13	46	3450	4.86	6.98	43	1.08	0.696275	2.74674	3.91594	23	19	0	4	0	1.1		2
54	3.01	35	15	20.82	3	225	10	30	2250	7.94	4.99	29	0.67	1.59118	3.88116	25.9265	15	13	1	5	2	1	7	1.36				Not Pregnant
55	11.32	33	16	22.66	2.5	187.5	9	26.5	1987.5	7.32	6.29	38	0.43	1.16375	2.88845	10.7756	9	6	0	2	0	0.7		0.8
57	3.93	26	15	22.04	2.5	187.5	10	27.5	2062.5	7.25	3.73	21	1.07	1.9437	5.39286	17.1833	14	9	0	3	0	1		0.91
58	7.3	25	15	25.39	3	225	10	35	2625	8.72	9.23	26	1.32	0.944745	2.86423	13.483	10	10	0	5	1	1	7	1	Y
59	5.89	25	13	22.43	2.5	187.5	11	29.5	2212.5	12.34	8.05	49	0.71	1.53292	3.22128	8.54386	15	10	0	7	0	1		1.97
60	1.86	25	9	24.84	4	300	10	40	3000	5.64	2.85	15	0.26	1.97895	8.88479	20.404	16	14	1	5	0	1.2		1.86
61	2.7	32	11	20.29	2	150	8	19	1425	6.02	1.11	82	0.7	5.42342	10.6393		8	6	0	2	0	1
62	3.91	21	23	21.63	2	150	10	24	1800	5.66	4.4	27	1.43	1.28636	8	14.2308	17	13	0	2	0	1		3.15
63	1.97	28	18	22.86	3	225	9	27	2025	5.79	2.43	55	0.97	2.38272	11.8072	14.0917	13	10	1	2	0	1		1.43
64	8.52	26	15	27.25	3	225	17	72	5400	6.85	5.81	17	0.71	1.179	3.78492	4.18231	19	16	0	6	0	0.8		2.1
65	2.9	32	11	17.67	2	150	12	30	2250	7.52	4.38	46	2.02	1.71689	2.08191	31.9825	15	13	1	7	0	0.8		2.82
66	1.52	32	9	22.04	4	300	9	36	2700	7.87	2.59	13	0.45	3.03861	14.4591	12.8357	8	7	0	0	0	1.1		0.76
67	7.18	31	11	21.88	3	225	11	33	2475	5.56	4.81	20	0.52	1.15593	4.99708		15	13	1	3	2	1	6.5					Not Pregnant
68	7.46	29	20	24.8	3.5	262.5	9	31	2325	5.27	5.41	25	0.51	0.974122	3.37079		14	12	1	5	0	0.7
69	2.87	29	9	19.23	2.5	187.5	11	35.5	2662.5	9.31	7.54	25	0.69	1.23475	1.76313	12.7551	8	7	1	6	0	1		0.69
71	4.06	28	11	22.04	3	225	9	31	2325	4.33	6.8	60	1.4	0.636765	13.078	2.65245	6	5	0	0	0	1.1		0.96
72	0.66	34	7	22.04	4	300	7	28	2100	11.12	3.61	57	0.3	3.08033	10.1962	14.2994	3	3	3	2	0	0.9		0.42
73	5.98	30	12	29	3.5	262.5	10	35	2625	5.48	2.13	22	0.5	2.57277	2.73099	7.58824	14	9	2	6	0	1		1.05
74	5.98	27	22	22.58	2	150	8	16	1200	8.64	7.74	66	0.74	1.11628	1.93863	4.44279	7	3	0	2	2	0.9	6.5	0.56				Not Pregnant
75	3.69	38	18	29.48	3	225	9	32	2400	6.11	3.82	17	0.2	1.59948	4.24364	7.63636	12	8	0	2	0	0.8		1.08
76	3.65	27	12	22.04	4	300	8	32	2400	6.61	4.34	34	0.94	1.52304	4.98746	14.4737	18	15	0	4	0	0.8		1.7
77	3.34	31	12	26.04	4	300	10	40	3000	7.73	5.17	48	0.5	1.49516	6.32459	10.962	11	6	0	1	0	0.7		1.48
78	2.55	28	11	19.4	3	225	10	33	2475	5.21	9.06	57	1.65	0.575055	3.10331	15.4255	5	3	0	0	0	0.9		0.91
79	2.95	37	10	22.04	4	300	10	40	3000	8.07	9.2	36	0.6	0.877174	7.30278		6	2	0	0	0	0.8
80	1.59	29	9	21.48	4	300	8	32	2400	10.37	4.57	54	0.86	2.26915	5.35768		7	7	1	5	2	1.2	6.5		Y	Y	2	Live birth
81	0.63	31	5	21.48	4	300	12	54	4050	9.26	2.12	70	1.01	4.36792	19.6959		5	3	0	2	0	1
82	4.56	27	15	21.48	2	150	9	18	1350	4.46	2.01	50	1.75	2.21891	12.1538		16	12	3	2	0	1.2
83	1.53	34	6	20.96	3	225	12	43	3225	13.53	4.57	23	0.29	2.96061	17.475	17.5449	6	6	1	4	2	0.8	7.5	1.07				Not Pregnant
84	9.8	30	21	24.44	3	225	11	37	2775	5.32	5.36	46	0.89	0.992537		18.1776	14	13	0	5	0	0.6		2.13
85	3.02	33	13	23.14	4	300	9	36	2700	5.99	5.02	23	0.53	1.19323	14.4352		18	16	1	5	0	1
86	1.63	37	4	23.44	4	300	9	36	2700	8.74	2.95	39	0.53	2.96271	7.88554		5	5	0	3	0	1
87	8.16	30	14	21.48	3	225	12	40	3000	4.76	2.22	40	0.24	2.14414	7.736	7.60606	19	16	0	13	0	1.1		2.34
88	1.97	27	7	22.04	4	300	11	44	3300	13.47	2.98	26	0.27	4.52013	5.095	5.44952	3	2	1	1	0	1		0.36
89	3.34	32	10	22.04	4	300	8	32	2400	7.58	2.24	35	0.9	3.38393	15.5612		5	4	1	4	0	1
90	1.38	30	12	21.45	4	300	9	36	2700	8.49	4.44	18	0.87	1.91216	6.74016	25.2635	7	6	2	4	0	1		0.8
91	1.43	37	10	21.48	4	300	11	44	3300	7.75	3.07	49	0.35	2.52443	1.69681	29.3109	13	11	3	6	0	1		2.32
92	5.1	27	21	22.48	3	225	11	29.5	2212.5	6.28	3.57	30	0.46	1.7591	1.74074	8.90728	21	16	4	11	0	0.8		1.66
93	3.27	40	7	19.92	4	300	9	36	2700	8.79	3.85	21	0.81	2.28312	15.1148	13.85	6	4	0	2	2	1.1	7	1.45				Not Pregnant
95	1.28	35	15	22.04	4	300	8	32	2400	6.48	3.52	31	0.6	1.84091	9.26201	19.8132	19	9	1	4	0	1		1.98
96	4.1	31	12	25.71	4	300	10	45	3375	6.27	4.9	39	0.37	1.27959	3.08275	11.8477	12	6	2	3	0	0.9		1.34
97	2.94	34	19	21.48	3	225	13	50	3750	7.8	3.21	37	0.47	2.42991			10	1	0	0	0	1
98	0.31	38	4	22.04	3	225	8	24	1800	10.88	4.58	67	1.29	2.37555	5.61336	3.81226	2	2	1	2	2	0.9	7	1.45	Y	Y	1	Abortion
99	2.42	23	16	25.71	3	225	8	22	1650	5.89	13.43	36	0.35	0.43857	1.73437		21	18	0	7	0	0.75
100	1.12	32	8	23.44	4	300	8	32	2400	6.28	6	39	0.82	1.04667	4.19608	11.6797	11	8	0	3	2	1	6.5	0.7	Y	Y	2	Live birth
101	2.1	30	10	23.01	3.5	262.5	7	25.5	1912.5	4.63	3.25	28	0.52	1.42462	3.20593	8.67391	18	14	4	6	0	1.5		2.06
103	3.25	26	12	29.3	4	300	9	36	2700	6.79	5.12	65	0.48	1.32617	7.59361		9	9	0	2	2	1	6		Y	Y	1	Live birth
106	8.83	27	12	18.26	2	150	8	16	1200	6.46	3.16	12	0.74	2.0443	4.82379	9.66972	16	12	0	6	2	1.4不均	6.5	1.25				Not Pregnant
107	7.09	33	14	20.96	2.5	187.5	9	22.5	1687.5	7.67	1.94	45	0.71	3.95361	1.26667		14	12	1	7	0	1
109	5.21	25	13	21.51	2	150	11	27.5	2062.5	5.09	2.53	25	0.93	2.01186		42.641	19	15	1	10	0	1		2.13
110	0.63	33	11	20.69	5	375	10	48	3600	7.74	5.1	46	0.38	1.51765	7.47875	17.3333	9	8	4	6	0	1		0.6
111	5.2	27	20	19.57	2	150	10	26	1950	8.4	5.99	34	0.96	1.40234	13.1695	16.1406	15	10	0	3	0	1		1.27
112	0.38	27	6	22.04	3	225	11	35	2625	13.47	3.69	30	0.95	3.65041	4.6859	9.07336	6	6	0	6	0	1		1.21
113	1.49	31	11	21.48	2.5	187.5	10	25	1875	7.14	6.16	44	0.37	1.15909	1.09891	18.85	14	12	0	5	1	0.9		1.58				Not Pregnant
114	0.52	34	11	22.6	4	300	12	48	3600	10.13	2.88	16	0.39	3.51736	40.7912		10	5	0	0	0	1
115	0.45	40	3	23.88	4	300	13	52	3900	12.68	3	26	0.68	4.22667	3.6679	1.76004	1	1	0	1	0	0.9		0.49
116	3.86	32	13	20.45	3	225	9	30	2250	10.28	9.13	48	0.97	1.12596	10.6782	4.87125	13	13	1	6	2	1.6	7	1.4	Y
117	1.84	27	10	19.72	3	225	10	31	2325	5.42	2.03	28	0.72	2.66995	4.71935	16.5952	13	10	0	7	0	1		2.18
118	14.73	27	20	20.2	2.5	187.5	10	20.5	1537.5	7.55	8.62	41	1.11	0.87587	1.88095	3.71825	21	19	4	10	0	0.7		1.85
119	0.96	37	8	20.03	4	300	11	44	3300	10.19	2.77	57	1.27	3.6787	7.97844	18.4101	9	5	1	3	0	1.1		4.09
120	0.64	28	10	19.81	3	225	8	24	1800	7.9	3.95	44	0.68	2	6.8209	5.32945	14	13	0	8	2	0.8	7	1.19	Y	Y	2	Live birth
121	2.34	32	6	21.48	5	375	9	45	3375	6.75	2.57	36	0.45	2.62646	24.6739	29.3968	7	7	0	1	0	1.2		1.47
123	1.97	27	15	22.04	4	300	11	44	3300	7.28	2.36	34	0.59	3.08475	11.1948	5.95213	12	7	0	2	0	1		1.06
125	3.13	29	11	18.96	3.5	262.5	9	31.5	2362.5	5.69	2.12	66	0.4	2.68396	3.03176	33.8621	18	17	0	6	0	1		2.46
126	0.8	37	4	21.48	4	300	8	32	2400	9.01	3.23	48	1.39	2.78947		13.9949	5	5	0	1	1	0.85		0.8	Y
128	0.86	30	5	19.33	3	225	7	21	1575	13.81	4.63	98	1.01	2.98272	9.84127		4	3	0	2	2	0.9	7					Not Pregnant
129	5.05	23	17	21.48	2	150	9	18	1350	6.59	9.82	58	0.77	0.671079		7.44554	22	17	0	9	0	1.2		2.84
130	2.64	36	11	22.04	3.5	262.5	11	41	3075	7.68	3.65	68	0.57	2.10411	2.05381	10.4941	8	6	0	2	0	1		0.77
131	2.9	31	12	21.3	2.5	187.5	9	24	1800	8.19	4.06	47	1.1	2.01724	6.97826		7	4	0	1	1	0.9	6		Y	Y	0	Ectopic Pregnancy
132	2.35	28	12	22.04	2.5	187.5	11	34.5	2587.5	7.63	7.76	35	0.56	0.983247	10.3509		10	10	2	9	0	1.2
133	3.49	30	11	20.83	3	225	10	30	2250	5.84	4.48	93	0.86	1.30357	4.72824	11.9607	10	5	0	1	0	1.1		2.58
134	4.33	24	10	21.48	2.5	187.5	11	38	2850	10.34	3.77	68	1.04	2.74271	8.377	78.68	15	14	1	5	0	0.8		2.13
135	7.38	32	16	31.16	4	300	19	76	5700	6.1	3.81	13.77	0.96	1.60105	3.39175	5.46798	6	4	0	3	0	1.5		1.27
137	1.56	35	8	21.45	4	300	10	40	3000	8.52	4.79	30	1.92	1.77871	6.28784	4.62978	8	5	0	3	0	1		2.13
138	4.04	38	10	18.03	3	225	8	27	2025	8.83	3.94	27	0.96	2.24112	2.68017	14.3222	6	3	0	0	0	1		1.28
139	2.84	32	13	18.43	2.5	187.5	9	22.5	1687.5	8.25	7.71	58	0.91	1.07004	1.36815	15.1552	19	10	0	3	0	1.0前壁不均		3.18
140	0.25	35	7	20.31	4	300	8	28	2100	7.03	3.62	69	0.55	1.94199	1.49205		3	2	0	0	0	1
141	0.63	32	7	21.48	4	300	10	40	3000	9.46	3.04	17	0.41	3.11184		17.7126	4	3	0	1	1	1	7	1.07				Not Pregnant
142	1.86	29	13	22.04	3	225	11	39	2925	7.64	2.1	18	0.57	3.6381	13.5556		10	10	0	7	0	1.2		2.24
144	2.49	28	10	21.48	4	300	10	40	3000	5.96	1.94	19	1.55	3.07216	7.91827	7.9539	18	15	1	6	0	1.3		1.44
145	1.7	31	8	21.48	3	225	9	32	2400	7.19	2.53	17	0.49	2.8419	4.026	7.61417	4	2	0	2	0	1		0.65
146	11.77	31	20	24.38	3	225	12	43	3225	5.77	4.68	26	0.52	1.23291	4.05021	5.87342	16	13	1	2	0	1		1.34
148	3.1	33	9	19.53	4	300	8	32	2400	6.44	2.5	47.5	0.43	2.576	3.74333	18.7803	9	6	0	4	2	1	6.5	1.56				Not Pregnant
151	1.98	23	21	23.44	3	225	10	32	2400	5.44	4.81	48	0.58	1.13098	4.69903	4.43658	6	6	0	3	2	1	6	0.82				Not Pregnant
152	0.26	38	8	22.04	3	225	8	24	1800	7.62	4.49	70	0.62	1.6971	3.64955	4.38506	5	5	1	3	0	1		0.66
154	2.47	29	6	21.09	4	300	11	44	3300	6.47	4.26	27	0.4	1.51878	12.8049	3.84961	2	2	1	2	0	1.1		0.7
155	1.53	36	10	19.53	4	300	10	40	3000	7.06	5.5	50	1.88	1.28364	13.3584	12.6096	6	6	0	2	0	1		0.45
156	2.33	30	12	21.33	2.5	187.5	9	22.5	1687.5	7.35	6.6	52	0.96	1.11364	2.28607	11.2089	15	14	0	8	0	1.0不均		1.88
157	16.16	25	23	19.72	2	150	10	16	1200	5.74	3.2	66	0.3	1.79375	2.85328	8.48421	7	4	0	3	0	1		0.56
158	2.62	34	11	21.48	2.5	187.5	9	24	1800	7.9	6.59	51	0.36	1.19879	0.629693	7.74678	11	10	0	1	1	0.9	6	0.8	Y	Y	2	Abortion
159	2.4	26	10	16.85	3	225	8	27	2025	23.3	5.59	50	1.34	4.16816	5.93333	7.69565	8	6	0	1	1	1	7	1.19	Y	Y	1	Abortion
160	2.05	32	13	21.48	3	225	9	29	2175	8.03	3.77	41	0.57	2.12997	8.96035	17.4891	13	9	0	2	2	1.3	6	1.07				Not Pregnant
161	2.28	30	11	21.48	4	300	8	32	2400	5.55	3.42	51	0.47	1.62281	18.9615	7.58909	11	5	0	2	0	1.3		0.59
162	3.83	29	19	27.6	3.5	262.5	11	41	3075	5.55	3.48	73	0.77	1.59483	6.5354	4.63689	10	9	1	2	2	1.2	7.5	0.5	Y	Y	2	Live birth
163	2.61	33	5	21.48	4	300	10	40	3000	4.74	2.47	69	0.67	1.91903		33.1618	15	14	4	11	0	1.2		1.01
165	1.49	32	7	25.39	4	300	9	36	2700	6.08	2.47	54	0.58	2.46154	7.76289	8.8408	5	3	1	3	2	1	7.5	0.37				Not Pregnant
166	4.36	33	15	21.48	3	225	11	33	2475	4.8	2.28	53	0.71	2.10526	3.85574	45.1212	17	15	3	7	0	1		2.53
167	1.44	39	10	19.43	2.5	187.5	9	25.5	1912.5	15.09	6.53	50	1.3	2.31087		31.1646	6	5	1	3	0	0.6		0.98
170	3.06	36	6	20.58	4	300	8	32	2400	7.35	3.43	44	0.46	2.14286	8.26471	6.7942	4	3	0	2	0	1		1.25
171	2.51	34	12	21.09	2	150	10	24	1800	7.08	6.04	46	0.1	1.17219	2.82853	8.6018	8	5	0	2	0	1		1.53
172	8.16	27	18	21.48	2.5	187.5	8	23.5	1762.5	7.27	7.56	30	0.5	0.96164	1.54545	5.33535	8	6	0	2	2	0.9	6	1.7				Not Pregnant
173	9.29	30	13	22.86	2.5	187.5	10	24	1800	5.41	4.69	28	0.31	1.15352	1.83931	5.05844	23	17	3	10	0	1		2.02
174	1.53	36	11	19.53	4	300	11	44	3300	7.78	4.1	54	0.26	1.89756	3.30916		11	10	0	2	0	1
175	1.34	33	12	28.58	4	300	11	45	3375	6.28	2.81	62	0.25	2.23488	2.80592	20.1488	10	9	0	4	2	1	7	0.99	Y	Y	2	Live birth
177	3.5	34	11	22.5	4	300	7	28	2100	5.35	2.26	40	0.3	2.36726	7.29924	2.82598	4	4	0	2	2	1.1	7	0.61				Not Pregnant
179	0.6	38	2	20.2	4	300	10	39	2925	10.51	2.48	20	0.29	4.2379		10.9375	2	2	0	0	0	0.9		0.41
181	2.64	37	10	22.04	4	300	13	58	4350	10.94	4.63	21	0.29	2.36285	12.3435	11.1383	11	10	1	5	2	0.9	6.5	0.32				Not Pregnant
182	4.15	35	15	27.06	3	225	11	39	2925	7.99	5.58	65	1.49	1.4319	5.77215	8.43392	15	13	1	8	0	1.2		1.13
183	11.33	30	13	21.48	2	150	9	18	1350	5.02	3.39	56	0.27	1.48083	1.63012	6.4977	19	16	1	12	2	1	7.5	1.97	Y	Y	1	Live birth
184	1.26	33	12	21.48	4	300	8	32	2400	6.82	2.88	36	0.64	2.36806		8.59722	7	6	0	2	0	0.9		0.74
185	0.87	31	5	19.92	4	300	9	36	2700	13.26	2.88	44	0.72	4.60417	10.7225	12.1675	5	5	0	2	0	1.2不均		0.64
186	0.63	32	3	21.48	3	225	9	27	2025	12.22	3.16	89	0.68	3.86709	4.7327	3.45556	3	1	0	1	1	0.8	5	0.93				Not Pregnant
189	6.58	39	14	20.06	3	225	10	35	2625	5.95	3.2	19	0.4	1.85938	6.66875	23.8981	10	9	0	2	0	1		1.41
190	5.11	34	9	20.83	4	300	9	36	2700	8.93	6.32	62	0.52	1.41297	3.24128	6.79574	13	7	0	2	0	1		0.73
191	2.37	35	8	27.34	5	375	13	65	4875	8.01	3.17	25	0.4	2.52681	8.62241	38.0196	11	10	0	4	0	1.1		1.64
195	0.57	39	6	21.48	4	300	11	44	3300	7.76	4.13	45	0.19	1.87893	14.8061	31.2151	10	8	2	7	0	1		2.22
196	5.67	38	7	22.04	3	225	8	24	1800	7.25	3.34	27	0.23	2.17066	2.32522	13.0567	9	7	0	2	1	0.8		0.85				Not Pregnant
198	4.2	30	10	21.48	3	225	9	31	2325	8.83	3.85	47	0.54	2.29351	11.5067	12.7227	8	7	0	3	2	1	5.5	1.01	Y	Y	1	Live birth
199	3.54	28	14	21.48	2.5	187.5	9	25	1875	8.42	5.9	82	0.59	1.42712	3.94813	44.28	12	11	0	10	0	0.9		1.84
201	1.46	29	8	22.04	3	225	9	28	2100	6.84	5.14	51	0.99	1.33074	1.6655	10.0732	7	6	1	2	0	1		1.15
202	3.11	29	15	21.48	4	300	7	28	2100	7.99	8.91	68	1.17	0.896745	2.72217	6.31678	5	4	0	1	1	1		0.52	Y	Y	1	Abortion
203	2.21	28	16	19.84	3	225	8	27	2025	7.31	10.14	49	0.32	0.720907	6.56735	6.79692	3	2	0	2	0	1		0.39
204	2.1	35	10	19.71	4	300	10	39	2925	6.87	3.12	33	1.52	2.20192	11.4634	25.252	11	10	0	5	1	1	7	0.52				Not Pregnant
205	5.3	32	20	22.03	2.5	187.5	9	22.5	1687.5	7.05	3.8	25	0.22	1.85526	1.42603	5.38403	18	14	1	12	0	1		1.09
208	2.96	26	11	25.91	3.5	262.5	11	41.5	3112.5	6.09	2.41	32	0.54	2.52697	6.72781	3.9507	4	3	0	1	0	1.2不均		0.38
209	3.2	37	9	22.03	4	300	10	40	3000	5.98	2.49	18	0.36	2.40161	24.0198	42.0702	16	14	2	12	0	1		0.91
211	3.73	31	9	19.95	3	225	9	27	2025	5.48	3.46	36	0.77	1.58382	8.96797	5.32484	13	12	0	2	2	0.9	6	0.98				Not Pregnant
212	16.56	24	21	20.96	2.5	187.5	10	21.8	1635	6.67	4.5	27	0.42	1.48222	4.70968	14.0278	19	14	2	9	0	1		1.32
213	4.84	32	15	22.83	4	300	9	36	2700	7.14	6.67	62	0.64	1.07046	8.94955	45.1231	13	12	0	3	0	1		1.51
215	3.84	26	20	21.48	3	225	8	24	1800	6.52	8.08	29	0.16	0.806931	2.2168	6.31897	19	10	1	5	0	1.1		1.32
216	6.63	33	10	26.04	3	225	13	42	3150	5.4	4.89	37	0.41	1.10429	5.28505	15.9726	21	18	0	6	0	0.9		2.78
217	5.32	30	12	20.45	3	225	9	27	2025	6.18	3.19	37	0.29	1.9373		24.5	11	7	0	3	0	1.1		1.94
218	8.42	35	30	24.77	3.5	262.5	9	32	2400	5.67	4.17	51	0.6	1.35971	1.82936	3.27795	9	7	0	3	0	0.7不均		0.37
219	2.06	28	13	23.62	3	225	10	34	2550	7.76	2.28	26	0.27	3.40351	3.79365	7.14953	10	9	1	4	0	1.5		1.06
220	4.71	27	12	21.48	3	225	10	30	2250	8.61	5.07	34	0.43	1.69822	3.72012	11.8182	15	14	0	5	2	1	7	1.68	Y	Y	1	Live birth
222	4.56	28	14	21.48	2.5	187.5	8	20	1500	4.99	2.79	57	1.47	1.78853	3.10309	13.4615	19	10	0	3	0	1.2		2.27
223	5.81	34	20	20.1	3	225	9	27	2025	7.46	2.97	37	0.16	2.51178	1.54167	4.59834	14	11	0	2	0	1.3		1.01
226	2.61	33	14	18.36	3	225	9	27	2025	7.99	3.2	86	0.47	2.49687	5.75192	9.83258	10	10	1	6	0	0.9		1.58
228	0.52	28	2	20.2	3	225	10	30	2250	27.3	6.2	72	0.93	4.40323	3.81926	6.94296	1	1	1	1	0	0.6		0.58
229	0.9	31	5	19.47	3	225	8	24	1800	12.96	6.53	62	0.67	1.98469	7.00287	3.78428	2	2	0	1	0	1.3		0.52
230	3.66	33	12	21.22	3	225	11	35	2625	6.01	2.84	37	0.5	2.1162	9.30872	31.9831	12	8	0	6	2	1	6	1.37	Y
231	4.46	25	18	19.43	2.5	187.5	12	33	2475	5.25	3.76	43	0.32	1.39628	1.91409	18.837	17	10	0	2	0	1		2.64
232	4.03	26	20	26.81	3	225	12	39	2925	6.3	8.59	40	0.34	0.733411	1.93958	4.11228	17	12	0	5	0	1		1.13
234	2.1	34	9	22.5	3	225	9	26	1950	5.73	3.17	74	0.45	1.80757	2.89828	3.74579	7	7	0	3	0	0.8		0.9
235	7.97	30	20	18.82	2	150	8	18	1350	6.14	2.27	69	0.82	2.70485	8.21302	12.6612	11	10	0	3	0	1		1.29
236	8.69	27	20	25.15	2.5	187.5	9	23.5	1762.5	7.86	7.23	73	1.25	1.08714	1.40767	5.57931	18	15	3	10	0	0.8		1.06
237	4.4	34	12	21.09	3	225	11	39	2925	8.38	3.62	50	1.47	2.31492	11.5136	14.3779	9	9	2	3	0	1.5		2.08
238	3.62	31	13	19.63	3	225	9	27	2025	13.06	2.53	44	1.66	5.16206	15.1088	12.042	5	3	0	1	1	1		0.99	Y	Y	1	Live birth
240	7.5	30	12	21.3	3	225	9	27	2025	7.77	8.06	46	0.56	0.96402	3.22896	12.471	23	15	2	8	0	0.75		1.21
242	1.26	33	11	21.48	4	300	9	36	2700	5.8	3.97	47	0.54	1.46096	1.20117	8.48045	14	9	1	3	0	0.85		1.02
243	3.76	28	15	23.44	3	225	11	33	2475	5.83	2.96	42	0.56	1.96959	4.85024	16.3739	17	13	1	9	0	1.3		1.01
246	1.02	30	8	20.2	3	225	11	33	2475	6.69	4.62	64	1.63	1.44805	4.19136	6.77489	10	9	1	5	0	1.4后壁增强		1.5
247	1.02	38	9	19.38	4	300	8	32	2400	6.68	3.72	31	0.3	1.7957	3.56746	6.95092	7	7	0	1	0	1.3		0.56
248	7.84	35	10	21.48	4	300	11	44	3300	6.75	4.3	31	0.84	1.56977	5.90441	30.3509	26	23	1	5	0	1		1.03
250	0.87	31	12	19.92	4	300	10	40	3000	11.99	3.39	43	0.43	3.53687	10.0711	19.0957	6	6	1	3	2	1.1	8	0.42				Not Pregnant
251	3.1	32	20	20.5	2.5	187.5	11	27	2025	7.04	4.39	52	0.41	1.60364	4.12775	11.9422	6	6	0	2	0	1.2		0.86
252	3.37	27	10	20.66	2.5	187.5	11	30	2250	6.92	3.67	50	0.9	1.88556	8.27103	15.5191	20	17	0	7	0	1		1.93
254	6.98	29	10	23.31	2.5	187.5	9	23	1725	6.67	3.74	47	0.65	1.78342	0.883773	11.56	11	10	1	7	0	1		1.74
255	0.6	39	10	20.7	4	300	7	26	1950	8.86	2.88	57	1.1	3.07639	3.55576	2.86798	1	1	0	0	0	0.9		0.76
256	3.58	27	12	20.9	3	225	10	34	2550	6.52	2.11	45	0.72	3.09005	3.96698	6.69194	14	12	2	8	0	1		1.04
259	5.71	30	20	18.03	2.5	187.5	10	26	1950	6.24	3.62	46	0.64	1.72376	12.0054	292.75	16	13	2	8	0	1		2.44
262	0.35	28	3	24.46	4	300	7	28	2100	8.91	1.94	51	0.39	4.59278	18.4365	8.75299	1	1	0	1	0	1		0.48
266	3.11	29	12	20.93	3	225	9	27	2025	4.9	3.15	51	0.59	1.55556	3.07912	28.6667	14	12	3	5	0	1		1.51
268	1.55	29	12	25.34	4	300	9	33.5	2512.5	4.66	3.52	22	1.09	1.32386	10.8397	1.88483	19	17	4	12	0	1		2.77
270	8.67	35	13	21.5	2.5	187.5	12	32	2400	6.98	7.41	37	1.25	0.94197	0.909515	12.4141	25	17	0	5	0	1		2.88
271	2.1	29	13	23.23	3	225	11	36	2700	7.81	3.37	58	0.25	2.31751		13.0974	13	10	0	4	0	1.5		2.68
273	5.43	39	8	22.94	4	300	12	48	3600	7.8	1.92	51	0.8	4.0625	8.20482	25.9872	10	10	0	6	0	1		1.45
274	0.13	35	6	22.27	4	300	11	30	2250	20.11	7.56	42	0.45	2.66005	6.1476	2.92671	2	1	0	0	0	1.1		0.62
275	2.71	27	17	20.2	4	300	10	40	3000	5.71	4.44	37	0.39	1.28604	14.6532	27.494	15	13	0	5	0	1		2.05
276	0.35	28	4	24.46	5	375	10	50	3750	8.53	1.24	36	0.99	6.87903	12.4794	15.3833	6	6	1	2	0	1.2		0.72
277	1.35	34	8	23.83	4	300	8	32	2400	6.06	2.3	44	0.94	2.63478		3.7226	7	5	0	2	2	1.0后壁欠均	7	0.96	Y	Y	2	Live birth
278	1.25	37	6	20.58	4	300	11	51	3825	8.08	4.92	56	1.08	1.64228	10.1747	25.0458	7	6	0	2	0	1		2.8
279	1.73	31	11	22.2	3	225	10	30	2250	8.18	3.44	48	0.64	2.37791	8.80469	13.8	16	12	0	10	0	1		3.06
280	5.84	35	7	20.4	3	225	12	36	2700	9.07	6.64	68	0.48	1.36596	3.35524	13.0064	7	4	1	2	0	0.9		5.84
281	6.11	36	13	22.56	3	225	10	30	2250	4.83	3.21	18	1.28	1.50467	4.55833	12.3558	19	16	1	10	0	0.7		2.73
283	0.76	24	6	22.06	3	225	12	41	3075	5.28	2.02	19	0.53	2.61386	5.30043	7.90638	7	6	0	5	1	0.8		1.48				Not Pregnant
284	10.19	29	24	17.36	2	150	8	16	1200	7.74	12.01	65	0.55	0.644463	6.55219	6.90637	19	14	0	13	0	1		2.21
285	6.51	29	13	22.03	3	225	12	44	3300	7.24	3.7	26	0.47	1.95676	13.9083	22.1913	17	14	0	7	0	0.9		1.59
286	5.18	38	13	23.42	2.5	187.5	9	23.5	1762.5	4.81	2.5	51	0.36	1.924	2.1542	11.6033	20	15	0	7	0	1		2.6
287	4.05	27	13	21.38	4	300	10	40	3000	8.97	5.15	77	0.33	1.74175	4.55643	8.55836	10	8	0	3	2	1.3	6	0.87	Y	Y	2	Live birth
288	8.27	33	20	19.1	1.5	112.5	10	19	1425	6.54	4.68	62	1.07	1.39744	1.13783	11.4333	16	14	4	10	0	1.1		0.89
289	1.49	39	5	21.48	3	225	7	21	1575	10.22	2.44	50	0.97	4.18852	4.43636		5	5	1	4	2	0.65	7.5					Not Pregnant
292	1.84	29	8	21.63	3.5	262.5	10	37.5	2812.5	7.67	4.46	31	1.11	1.71973	3.49697	12.6834	8	7	0	4	0	1		2.25
293	0.88	34	4	22.77	4	300	9	36	2700	8.56	2.66	19	0.19	3.21805	17.5149	27.3636	6	4	0	2	0	1		1.19
296	11.2	32	11	21.48	3	225	9	27	2025	8.45	3.65	17	1.1	2.31507	2.47717	3.26445	17	14	4	10	0	1.1		1.06
298	13.62	31	20	25.04	2.5	187.5	9	22.5	1687.5	4.57	2.15	53	0.61	2.12558	1.81293	2.77027	19	14	0	7	0	0.8		1.02
299	1.54	38	12	24.03	4	300	10	40	3000	7.73	1.21	43	0.41	6.38843		42.7292	11	5	0	3	0	0.7		1.56
300	4.22	23	16	18.34	2.5	187.5	9	24.5	1837.5	8.38	3.4	27	0.44	2.46471	1.9106	16.6907	16	14	2	9	0	1		1.3
301	3.49	30	11	22.58	4	300	10	40	3000	5.24	6.57	50	0.65	0.797565	4.72727	11.0724	13	10	0	2	0	1		2.58
302	6.09	25	9	22.07	3	225	10	35	2625	6.42	6.26	30	0.32	1.02556	6.15658	5.55508	17	15	3	7	1	1		1.88				Not Pregnant
303	0.65	35	6	22.04	4	300	10	40	3000	7.32	1.86	28.25	0.56	3.93548	12.8299	25.7604	9	9	1	6	0	0.8A-		0.73
304	5.23	26	20	24.67	4	300	9	36	2700	4.61	2.64	13	0.59	1.74621			15	10	1	4	2	1	7.5					Not Pregnant
305	4.77	30	20	30.85	3	225	11	40	3000	7.84	6.36	75	0.4	1.2327		11.1626	18	13	0	9	0	1.2		4.83
306	1.92	29	4	20.7	3	225	10	30	2250	7.21	3.76	69	0.67	1.91755	11.352	18.0088	7	6	0	4	0	0.7		0.72
307	4.2	30	16	21.34	3	225	9	27	2025	7.18	4.55	45	0.55	1.57802	2.03433	6.72816	13	10	0	7	2	1.0不均	6.5	0.91	Y
310	1.02	38	8	19.38	4	300	10	43	3225						12.7684	15.8263	5	5	0	2	2	1.2A-	6	0.92				Not Pregnant
311	7.53	40	16	20.28	2.5	187.5	11	30.5	2287.5	7.74	6.29	53	0.4	1.23052	1.33602	67.3333	16	7	0	4	0	1.1		0.86
312	2.6	35	12	21.48	3	225	8	27	2025	6.31	3.17	35	0.51	1.99054	1.24637	6.42901	8	6	0	5	0	1		1.43
313	2.51	27	6	22.2	3	225	11	37	2775	7.2	5.19	39	0.92	1.38728	8.02521	47.5432	11	9	0	5	2	0.9	7	1.23				Not Pregnant
315	2.14	34	4	19.72	4	300	11	44	3300	5.87	2.35	40	0.8	2.49787	17.8913	7.35811	5	4	0	2	2	0.95	5	0.8				Not Pregnant
318	1.45	30	8	20.94	4	300	9	36	2700	4.39	7.46	21	0.62	0.588472	5.90746	4.098	6	6	1	4	0	1.4不均		1
319	4.49	27	13	26.09	4	300	11	49	3675	7.04	2.51	17	1.42	2.80478	6.2418	15.4397	21	17	1	6	0	1.1		1.79
320	2.25	31	6	28.39	4	300	11	49	3675	7.42	1.79	52	0.61	4.14525	13.053	24.0789	5	4	0	1	0	1.0不均		1.07
321	4.9	27	14	19.14	2.5	187.5	9	26.5	1987.5	7.31	3.4	28	0.68	2.15	9.42361	44.9302	14	13	0	5	0	1.2回声欠均		1.11
322	2.72	30	9	19.29	3	225	9	27	2025						20.3113	11.6825	8	7	0	5	2	1.1	6	0.73				Not Pregnant
323	1.99	30	10	23.92	4	300	12	48	3600	8.26	4.44	43	0.62	1.86036	5.39957	20.3083	11	7	0	2	1	1.1A-	7	1.86				Not Pregnant
324	1.73	39	8	20.57	4	300	11	43	3225	7.23	2.79	60	0.27	2.5914	7.16842	17.9933	8	5	0	3	1	1.1		0.76				Not Pregnant
325	2.16	39	11	20.08	3.5	262.5	8	29	2175	9.58	7.79	60	0.27	1.22978	1.0064	8.93667	7	5	0	1	0	1		0.94
326	2.45	38	13	23.44	4	300	11	48	3600	12.37	4.45	42	0.55	2.77978		8.50189	10	5	1	4	0	1		0.86
328	4.51	35	6	22.86	3	225	9	27	2025	4.81	1.62	42	0.37	2.96914	11.125	15.0714	12	8	0	5	0	0.9A-		2.76
331	2.43	32	12	19.07	2.5	187.5	10	25.5	1912.5	5.23	4.21	33	0.36	1.24228	4.00785	13.5153	10	6	0	2	0	0.8		1.16
333	4.27	30	15	20.96	3	225	11	36	2700	7.24	5.94	52	0.42	1.21886		7.22373	12	10	0	2	0	1		1.03
335	4.39	29	9	18.75	3	225	9	27	2025	10.38	3.72	57	0.4	2.79032	1.57388	23.9352	9	4	0	0	0	1.2不均		0.63
336	7.88	31	16	17.9	2.5	187.5	9	24	1800	12.76	7.99	36	0.84	1.597	1.10093	4.17299	10	10	4	8	0	1.0A-		1
338	4.52	29	20	23.88	3	225	11	47	3525	5.43	3.81	29	0.51	1.4252	2.75241	10.5079	9	7	0	3	0	1.0A-		0.98
339	0.54	40	7	26.95	4	300	11	48	3600	8.66	3.01	29	0.49	2.87708		6.20566	1	1	0	0	0	0.9		1.18
340	2.67	32	18	19.6	4	300	11	44	3300	8.31	8.31	27	0.61	1		23.0427	16	11	0	2	0	1		1.42
341	8.41	32	21	29.69	4	300	13	66	4950	8.78	17.67	34	0.37	0.496887	1.5619	12.6988	16	13	0	4	0	1.0欠均		1.93
343	2.73	30	9	20.06	2.5	187.5	11	29	2175	6.8	6.8	48	0.39	1	2.56055		7	6	0	4	0	0.7
344	1.42	30	6	20.94	4	300	7	28	2100	10.12	2.72	48	0.23	3.72059	15.5	27.044	2	2	0	0	0	1		0.3
345	1.44	38	7	25.33	3	225	11	33	2475	9.18	3.82	27	0.57	2.40314	8.37433	5.00847	3	1	0	0	0	1		1.02
346	0.59	29	4	22.91	4	300	9	36	2700	8.77	1.46	38	0.86	6.00685	19.1392	5.77163	3	2	0	2	2	0.9	6	0.99				Not Pregnant
347	2.1	37	10	24.22	4	300	11	44	3300	7.54	4.89	31	1.49	1.54192	18.0532	10.6839	11	10	2	5	0	1.0A-		1.02
348	1.7	33	3	18.07	4	300	10	46	3450	4.62	2.34	72	0.45	1.97436	7.29499	26.461	7	7	1	4	0	1		1.77
349	3.36	33	14	23.62	3	225	14	51	3825	6.83	6.47	31	0.64	1.05564	3.85681	4.49425	19	15	5	3	0	1.4		1.62
350	1.27	24	10	19.83	3	225	10	32	2400	6.38	1.86	27	0.5	3.43011		26.8257	8	7	0	2	0	1.1		1.3
351	0.9	33	6	21.08	3	225	8	23	1725	5.99	1.89	70	0.6	3.16931	7.98394	17.2212	5	3	0	1	0	1		0.72
353	1.25	37	12	20.58	4.5	337.5	13	70	5250	6.23	4.12	86	0.5	1.51214	15.4253	50.9167	10	7	0	2	0	0.9		2.6
356	6.03	28	13	24.46	3	225	11	39	2925	4.73	3.8	28	0.81	1.24474	8.40964	76.6	23	18	0	2	0	1.2不均		2.39
357	5.6	26	18	21.48	3	225	10	39	2925	7.8	3.84	45	0.25	2.03125	6.89103	18.3171	16	12	0	0	0	1.2		0.76
358	14.58	27	20	19.83	2.5	187.5	8	21.5	1612.5	6.06	11.84	43	1.44	0.511824	0.65281	2.94395	20	16	1	9	0	1.1A-欠均		1.98
359	1.68	39	8	26.22	5	375	7	35	2625	6.64	3.08	34	0.58	2.15584	11.2346	6.62413	4	4	0	1	0	1		0.72
360	4.7	32	13	20.5	4	300	11	42	3150	6.15	2.38	44	1.01	2.58403		33.1111	23	19	1	11	0	1.2不均		1.77
361	2.83	38	15	24.84	3	225	9	31	2325	5.03	1.78	30	0.76	2.82584	9.12766	42.9836	17	14	1	6	2	0.9	7.5	1.29				Not Pregnant
363	8.56	28	16	25.22	3	225	11	38	2850	4.23	6.95	55	0.86	0.608633	0.969492	6.94633	15	13	0	5	0	1.5不均		1.81
364	9.26	29	5	22.23	4	300	10	40	3000	14.41	4.18	60	0.88	3.44737	5.93781	9.6639	5	4	0	2	0	1		0.87
366	4.6	32	17	20.96	2.5	187.5	8	20	1500	4.72	2.6	61	0.64	1.81538	2.43511	10.6277	23	18	0	8	0	0.8		0.93
367	9.15	28	20	17.33	2	150	10	21	1575	5.69	10.16	81	0.62	0.560039	0.94716	8.32317	25	17	6	16	0	0.7		1.73
370	1.68	36	12	20.7	2.5	187.5	10	38	2850	7.09	2.25	82	0.68	3.15111	3.18991	27.2667	13	8	0	2	0	0.7		2.29
371	5.59	27	19	20.31	4	300	9	43	3225	6.62	6.56	34	1.54	1.00915	3.62097	4.68213	19	10	0	5	0	0.8欠均		1.82
372	1.44	34	3	21.63	3	225	10	30	2250	9.58	3.47	64	0.35	2.76081	3.12457	11.3588	8	6	0	0	0	0.6		0.91
373	0.68	33	4	22.83	4	300	6	24	1800	7.65	1.55	53	0.45	4.93548	12.9615	5.94796	3	2	0	1	0	1		0.38
374	5.2	31	17	22.04	2.5	187.5	8	21.5	1612.5	6.61	3.01	33	0.57	2.19601		4.29023	13	9	2	4	0	1		1.03
375	2.11	27	10	20.5	5	375	8	40	3000	6.89	2.38	26	0.39	2.89496	15.0761	36.2083	8	6	0	0	0	1.2		0.55
376	0.75	37	3	22.66	3	225	8	24	1800	10.92	4.14	39	0.71	2.63768	5.65647	6.90571	3	3	0	0	0	0.95		1.49
377	2.61	26	8	22.22	3	225	7	23	1725	6.13	3.6	51	0.73	1.70278	14.4387	14.8378	4	2	0	2	0	1.0分离中段		0.86
378	1.16	27	10	19.84	4	300	12	48	3600	3.68	2.69	26	0.7	1.36803	49.1754	60.7727	13	8	0	3	1	0.9	6	1.24	Y
379	1.95	32	10	28.58	5	375	11	61	4575	7.14	3.87	13	0.55	1.84496	18.9196	16.7421	12	8	3	5	0	1		1.17
380	16.8	29	20	20.03	2	150	11	22	1650	8.64	16.5	86	0.51	0.523636	2.9256	3.87251	28	21	0	7	0	1		1.42
381	5.21	35	13	24.11	3	225	10	35	2625	5.42	2.05	12	0.8	2.6439	8.25658	8.11616	20	14	0	2	0	1.3		1.27
382	1.12	33	7	21.23	4	300	9	34	2550	10.59	2.94	46	0.6	3.60204	8.30473	5.16129	5	3	0	1	0	1.1		0.92
383	9.94	25	22	19.92	2.5	187.5	11	24.5	1837.5	8.51	27.39	30	0.99	0.310697	1.61125	2.91575	26	21	5	12	0	1.1		1.04
384	3.77	30	14	24.44	2.5	187.5	9	27.5	2062.5	9.43	3.38	78	0.58	2.78994	5.5336	5.46008	6	5	0	1	0	1		1
385	14.73	30	17	20.28	3	225	9	26	1950	5.79	6.57	46	0.52	0.881279	3.37092	4.15832	16	13	0	7	0	1.2		0.7
387	4.17	36	13	24.34	3	225	8	24	1800	4.92	2.77	29	0.58	1.77617	6.02622	2.5758	12	9	3	5	0	1		1.2
388	1.63	37	5	22.86	3	225	12	36	2700	6.94	1.37	40	0.34	5.06569	14.2475	9.0922	5	4	2	2	0	1		0.32
389	7.4	31	20	24.68	2.5	187.5	9	23.4	1755	5.7	9.2	76	2.11	0.619565	0.413099	2.33433	25	22	1	22	0	1		2.02
390	0.33	37	7	19.56	3	225	17	63	4725	13.69	1.76	27	0.62	7.77841	12.3516	5.46544	5	1	0	0	0	1.4		1
392	4.56	27	20	29.24	3	225	8	26	1950	8.84	8.81	56	0.25	1.00341	1.91576	9.19469	6	4	0	0	0	1		0.48
393	5.1	26	12	20.96	3	225	9	30	2250	8.04	5.12	55	0.12	1.57031	6.3125	4.47613	12	10	1	5	2	1.3	7.5	1.14	Y	Y	2	Live birth
394	2.1	39	8	22.04	3	225	10	30	2250				0.3		16.4031	14.8618	9	6	1	4	1	1.1	9	1.25	Y
395	5.2	25	21	21.48	3	225	13	39	2925	7.11	5.84	39	0.83	1.21747		58.4667	19	15	2	7	0	1.5		1.21
396	4.64	30	19	23.88	3	225	14	51	3825	9.1	13.15	46	1.13	0.692015	10.5682	8.86957	16	15	7	9	0	1.6		0.95
397	2.45	35	13	24.03	4	300	7	28	2100	7.56	5	52	0.37	1.512	5.11917	3.72142	5	3	0	2	2	0.95	6	0.88				Not Pregnant
398	4	30	20	20.7	2	150	11	27	2025	7.76	7.54	65	0.5	1.02918	1.52089	13.1429	19	16	1	14	0	0.9		1.45
399	4.3	34	18	25.56	3	225	11	33	2475	4.53	1.38	20	1.01	3.28261	16.8391	15.8163	15	8	0	4	0	1		0.92
400	0.31	39	5	22.04	3	225	11	32	2400	11.37	3.95	56	0.76	2.87848	7.54571	3.68067	4	4	0	3	0	0.9		1.27
401	0.23	34	3	26.89	3	225	9	27	2025	10.64	2.13	27	0.35	4.99531	7.36649	18.1392	3	1	0	1	0	1.0不均		0.28
402	0.74	36	4	21.26	3	225	9	27	2025	9.06	1.72	34	0.23	5.26744	11.5951	6.20567	6	4	0	1	0	0.8		0.57
403	3.1	35	8	20.62	4	300	9	36	2700	9.38	3.84	47	0.55	2.44271	14.4569	31.6905	12	9	0	1	0	1.3		1.35
405	2.1	29	16	25	3	225	8	27	2025	6.8	2.31	51	0.39	2.94372	6.73964	15.958	6	6	0	2	0	1.1		0.71
406	5.78	25	15	23.39	3	225	11	38	2850	7.25	5.28	33	0.4	1.37311	4.31939	8.11176	8	5	0	3	0	1.4不均		1.03
407	4.08	35	12	21.8	3	225	12	36	2700	6.84	3.8	22	0.41	1.8	3.88067	21.8788	15	6	2	4	0	1		0.72
409	3.33	27	15	25.39	3	225	11	39	2925	6.86	2.48	48	0.61	2.76613	10.0841	11.1733	16	15	2	12	2	0.9	8	1.67	Y	Y	2	Live birth
411	3.44	20	11	22.03	2.5	187.5	9	25.6	1920	7.34	4.76	30	0.5	1.54202	5.10947	6.00923	17	15	2	3	0	1.4前壁欠均		1.26
412	6.35	40	15	24.03	3	225	10	35	2625	7.61	12.77	35	0.13	0.595928	2.9902	3.87473	13	10	0	0	0	1.5		0.62
413	0.41	38	9	19.23	3	225	10	30	2250	10.44	4.86	20	0.37	2.14815	6.65706	10.1522	4	2	0	0	0	1		0.88
415	15.73	33	20	19.33	2.5	187.5	10	23.6	1770	6.98	5.64	63	0.35	1.23759	2.99838		26	17	1	12	0	1.1
416	2.02	33	8	19.56	3	225	10	33	2475	9.49	3.6	58	0.63	2.63611	4.1627	19.5481	7	6	0	2	2	1.2	6.5	1.65				Not Pregnant
417	1	39	7	17.93	3	225	9	27	2025	10.22	9.95	84	0.56	1.02714			7	7	2	4	2	1.1	8		Y	Y	1	Live birth
418	4.94	36	18	23.71	2.5	187.5	10	26.6	1995	5.99	3.6	67	0.59	1.66389	2.82632	5.94258	19	18	0	12	0	1.3		1.66
419	2.14	34	5	19.72	3	225	7	23	1725	10.98	5.33	54	1	2.06004	3.87625	8.17284	6	6	0	4	0	0.8A-		0.74
420	4.86	31	15	23.23	2.5	187.5	9	25.5	1912.5	6.66	2.93	33	0.47	2.27304	1.76524	20.2973	14	13	0	6	0	1.5		1.47
422	3.57	33	7	21.26	4	300	9	36	2700	6.4	1.65	47	0.4	3.87879	5.08297	18.4579	17	14	0	9	0	1.5		1.23
423	5.3	28	20	21.3	2.5	187.5	11	25.2	1890	7.85	17.97	34	1.91	0.436839	2.21893	10.6462	25	19	3	12	0	1		1.73
424	1.87	29	7	19.47	4	300	11	44	3300	17.3	9.35	72	1.51	1.85027	3.27922	5.70358	7	7	0	2	0	1		1.29
425	7.02	29	15	20.83	3	225	8	27	2025	4.89	5.47	47	0.26	0.893967	3.73175	7.23181	14	6	0	2	0	1.1		1.16
426	2.58	24	12	23.66	4	300	11	49	3675	7.17	5.13	34	0.66	1.39766	0.608541	35.7143	16	11	0	7	0	1.2		2.23
429	3.38	30	15	19.03	3	225	10	30	2250	7.29	2.15	36	0.75	3.3907	24.5	22.9512	12	6	0	1	1	1	6	1.04				Not Pregnant
430	5.57	30	18	20.7	2.5	187.5	11	33.5	2512.5	6.38	4.08	33	0.31	1.56373	5.81714	5.73129	13	11	2	7	1	1.3		0.78	Y	Y	1	Abortion
431	3.58	35	9	20.7	4	300	11	44	3300	9.31	3.58	54	0.5	2.60056	13	9.85232	6	5	0	2	0	2		0.74
432	3.51	36	14	20.7	3.5	262.5	9	33.5	2512.5	9.69	8.19	85	0.48	1.18315	2.43973		10	5	0	1	0	1.5欠均
433	3.34	37	2	23.51	4	300	11	44	3300	9.85	4.65	55	0.31	2.11828		10.744	7	5	3	4	0	0.6		2.72
434	1.74	37	10	24.75	4	300	11	54	4050	8.16	3.2	48	0.3	2.55	11.4966	19.3497	13	12	0	3	0	2		1.09
435	6.32	25	12	22.03	3	225	11	33	2475	6.35	3.89	48	0.87	1.63239	18.5283	57.7187	15	15	1	12	0	1		1.44
437	3.92	29	14	20.45	2.5	187.5	9	25.5	1912.5	6.74	5.46	62	0.56	1.23443	7.29167	23.1698	9	7	0	2	0	1.2		1.07
438	2.57	31	12	22.89	3	225	8	24	1800	8.32	3.76	80	0.72	2.21277	5.88703		3	3	2	2	0	1
439	3.83	31	18	23.88	2.5	187.5	8	21.2	1590	5.05	3.85	41	0.8	1.31169		5.52703	15	10	1	5	0	1.5不均		1.12
440	1.03	28	10	18.13	3	225	9	30	2250	8.32	3.81	69	0.67	2.18373	17.0984	13.3297	6	5	0	2	0	1.3		0.7
441	2.14	30	20	17.19	2	150	10	22	1650	9.75	2.36	31	0.57	4.13136	8.53953	16.4	10	9	3	6	0	1.2		0.86
442	2.06	34	15	23.44	3	225	10	30	2250	6.38	5.32	71	0.67	1.19925	2.99784	7.28505	9	7	0	2	2	1.2	6	0.82				Not Pregnant
443	2.78	28	10	21.97	4	300	8	32	2400	8.37	3.28	57	0.57	2.55183	16.4655	12.6647	8	8	0	0	0	1.4A-		0.69
444	8.67	30	12	22.03	3	225	11	38	2850	5.74	4.2	45	0.46	1.36667	6.45725	14.1	20	16	0	4	0	1		2
445	2.6	31	12	20.06	3	225	9	31	2325	7.81	4.52	55	0.65	1.72788	10.5856	24.9276	20	16	0	4	0	1		1.89
447	0.9	33	8	21.08	4	300	10	40	3000	17.21	4.75	36	0.41	3.62316	8.58442	3.32465	1	1	0	0	0	1		2.19
448	2.3	28	10	22.83	4	300	10	40	3000	8.76	3.75	54	0.69	2.336	7.34545	30.7875	9	2	0	0	0	1.1		1.81
449	1.87	25	15	15.24	2	150	9	20	1500	5.4	3.52	71	0.5	1.53409	3.35491	23.5714	11	7	0	5	0	1.5		1.76
450	8.35	29	16	29.3	3.5	262.5	10	37.5	2812.5	8.45	15.5	71	0.79	0.545161	1.22951	3.38103	12	4	0	1	1	1.1	6	0.82				Not Pregnant
451	1.34	36	6	18.43	4	300	8	32	2400	9.48	3.54	48	1.43	2.67797	9.95604	19.0417	4	2	0	2	0	1.4不均		0.97
452	10.42	36	15	19.15	2.5	187.5	9	23.5	1762.5	7.24	7.76	30	0.34	0.93299		2.76906	15	12	1	4	0	1		1.82
454	2.45	39	10	23.44	4	300	11	50	3750	12.37	4.45	42	0.55	2.77978	8.70588	8.01944	13	9	2	3	0	1		1.41
455	1.02	36	3	20.7	3	225	11	33	2475	17.14	8.5	95	0.63	2.01647	4.83758	6.21649	3	2	0	2	2	1	7	0.58				Not Pregnant
456	2.3	30	10	18.44	3	225	8	24	1800	10.15	3.76	54	0.84	2.69947	6.00613	9.75	6	4	0	2	2	1	6	1.05				Not Pregnant
457	14.23	36	16	23.73	2.5	187.5	10	27.5	2062.5	7.2	7.34	47	0.43	0.980926	2.07734	3.49074	18	16	1	4	0	1.4		1.93
458	0.8	40	11	24.97	4	300	8	32	2400	3.92	1.2	53	2.17	3.26667	11.5519	13.5283	1	1	0	1	1	0.8	6	0.53				Not Pregnant
459	1.71	32	7	26.03	5	375	8	40	3000	18	7.12	27	2.14	2.52809	10.7319	8.84979	4	3	0	1	0	1		1.66
460	1.46	39	5	19.1	4	300	14	62	4650	7.03	4.76	52	0.95	1.47689	1.77348	29.75	6	4	0	1	0	0.7		5
462	3.2	32	13	20.69	2.5	187.5	8	20	1500	5.94	4.97	40	0.35	1.19517	2.445	5.19668	10	8	3	3	0	1.1		1.02
463	2.34	30	16	22.77	3	225	8	24	1800	4.81	2.44	43	0.3	1.97131	9.18657	4.21053	13	11	4	7	1	1.3		0.36				Not Pregnant
464	2.21	33	12	20.45	3	225	10	35	2625	7.43	3.41	45	1	2.17889	8.13706	5.39671	8	6	0	2	2	1.1	5.5	1.44				Not Pregnant
465	4.28	36	14	16.41	2	150	11	29	2175	6.47	2.39	25	1.22	2.70711	6.6573	48.1795	9	8	0	2	2	1	7	1.63				Not Pregnant
466	1.41	36	20	23.71	2.5	187.5	8	21.5	1612.5	6.55	5.94	39	1.07	1.10269	2.70278	8.60116	7	5	0	2	2	1.2	6	1.05				Not Pregnant
467	5.56	30	25	23.14	2	150	9	22	1650	5.83	3.8	23	0.28	1.53421	4.65128	3.56394	18	13	0	1	0	1.3		1.18
468	5.51	31	12	22.89	2.5	187.5	8	21.5	1612.5	7.75	5.86	39	0.79	1.32253	1.9339	2.99149	7	6	0	1	1	1.1	5	0.93				Not Pregnant
469	5.37	31	19	27.5	3	225	10	35	2625	3.96	2.67	41	0.34	1.48315	9.73737	16.3039	18	14	0	1	0	1.2		1.8
472	17.79	26	21	18.59	2	150	9	14.4	1080	8.23	6.68	55	0.71	1.23204		6.81982	15	8	0	4	0	1.2		1.55
473	1.46	29	12	22.77	3	225	10	35	2625	7.47	3.36	10	0.88	2.22321	18.2714	15.3701	6	3	0	0	0	1.1		0.68
474	11	26	20	22.86	2.5	187.5	9	22	1650	6.16	4.83	49	0.8	1.27536		16.4933	18	17	4	10	0	0.9		0.98
475	8.99	26	17	19.63	1.5	112.5	9	19	1425	7.49	3.83	42	1.17	1.95561	7.8018	37.8723	12	11	0	4	2	1	6	1.44				Not Pregnant
476	1.71	32	7	26.03	3	225	10	30	2250	6.64	4.2	90	2.38	1.58095	5.3741	2.45682	5	4	2	3	1	1	8	1.84				Not Pregnant
478	1.34	35	12	19.14	2	150	9	22	1650	10.92	4.1	40	0.89	2.66341	1.42941	11.441	8	7	0	3	2	1	5	1.25				Not Pregnant
479	2.48	31	13	21.44	3	225	9	27	2025	6.39	4.04	43	0.75	1.58168	2.67225	13.0154	16	8	0	1	0	1.2		1.89
480	0.5	40	4	24.97	2	150	8	18	1350	10.36	3.72	70	0.9	2.78495	5.91623	4.40339	2	2	0	1	0	0.9		0.7
482	1.66	39	5	23.44	3	225	7	21	1575	7.2	5.58	50	0.46	1.29032	2.07547	5.40113	3	3	0	1	0	0.65		0.54
483	1.68	36	14	20.7	3	225	9	27	2025	6.75	2.21	56	1.26	3.0543	10.7403	12.1883	9	6	0	2	0	0.75		1.74
484	15.07	28	22	16.73	1.5	112.5	8	±	#VALUE!	5.32	4.39	34	0.56	1.21185	1.83287	2.50877	18	12	1	4	0	1.4		1.15
485	20.24	27	24	18.9	2	150	9	18	1350	6.05	4.8	51	0.47	1.26042	1.14766	8.77444	14	5	0	0	0	1		1.28
487	0.21	39	3	24.84	3	225	7	21	1575	12.36	3.54	50	0.89	3.49153	3.12969	7.17073	1	1	0	0	0	0.65		0.59
489	1.92	31	10	24.44	3	225	8	24	1800	6.14	2.41	53	0.63	2.54772	9.38172	5.75	9	5	0	1	1	0.9	6	1.1				Not Pregnant
491	5.28	25	20	27.8	3	225	12	42	3150	6.22	9.13	62	0.58	0.681271	2.28278		17	12	0	4	0	1.4		2.59
492	3.46	28	14	21.72	3	225	11	38	2850	6.08	2.73	50	0.27	2.22711	19.3718	51.35	18	14	1	7	0	1		1.27
493	4.06	29	14	18.31	3	225	9	26.6	1995	7.08	7.28	51	0.53	0.972527	1.14089	16.3235	15	12	0	5	0	0.8		2.31
494	7.29	33	20	29.24	2.5	187.5	10	27	2025	4.72	3.23	71	0.34	1.4613		4.90674	10	10	0	2	0	0.8		1.18
497	3.13	26	19	20.96	2	150	8	17.98	1348.5	9.16	8.98	57	0.35	1.02004	2.74352	3.40503	7	6	0	2	1	1.2	6	0.3				Not Pregnant
498	0.66	31	4	20.57	4	300	8	32	2400	6.92	1.93	57	0.7	3.58549	16.0488	13.5263	3	2	0	0	0	1		0.31
499	2.45	36	7	24.03	3	225	9	32	2400	9.89	5.94	66	0.3	1.66498	2.50104	5.09744	7	4	0	1	0	1		0.69
500	0.19	36	8	18.65	3	225	8	24	1800	8.35	1.9	47	0.68	4.39474	10.7347	8.67364	5	3	0	1	0	0.8		0.79
501	6.91	24	24	22.2	3	225	9	25.2	1890	5.13	10.81	51	1.09	0.474561	0.530702	3.34286	22	17	6	7	0	1		1.25
503	2.11	38	8	22.22	3	225	8	24	1800	8.04	2.76	55	0.43	2.91304	5.50951	6.51005	4	4	1	2	0	1		1.08
504	4.62	33	8	18.38	2.5	187.5	11	29	2175	6.2	5.54	93	0.43	1.11913	23.3333	34.9833	9	4	0	1	0	1.2增强回声		0.71
505	1.16	28	8	19.84	4	300	11	43	3225	7.25	2.78	11	0.55	2.60791	46.2321	119.227	10	8	1	2	0	1		0.73
506	1.11	32	11	21.3	3	225	10	30	2250	6.21	2.99	40	0.24	2.07692	8.45783	14.1591	7	5	0	2	0	0.6		0.91
507	1.17	30	12	23.83	3	225	11	33	2475	5.02	4.18	59	0.49	1.20096	3.71625	2.61301	9	5	0	2	0	1.2		1.78
508	0.45	35	8	22.2	5	375	12	60	4500	8.35	3.79	46	1.03	2.20317	7.19847	3.7814	5	5	0	2	0	1		0.87
510	5.42	32	19	22.6	2.5	187.5	10	25	1875	4.64	2.02	39	1.2	2.29703	2.19942	20.9595	16	12	0	3	0	1		2.01
511	6.36	35	18	19.53	1.5	112.5	10	17.5	1312.5	4.86	2.61	55	0.42	1.86207	1.83406	9.87179	18	15	3	4	0	1		1.66
512	0.96	30	8	27.22	5	375	10	50	3750	5.7	4.26	50	0.3	1.33803	12.6897	6.7027	4	3	0	1	0	0.9		0.6
513	9.58	32	8	19.56	3	225	9	27	2025	5.94	5.99	40	0.3	0.991653	1.09121	19.3402	10	6	0	2	0	0.9		1.85
514	3.73	30	30	16.18	1.5	112.5	9	14	1050	4.94	5.59	39	1.24	0.883721	1.36953	27.9388	20	15	0	4	0	1.2		1.19
515	4.78	35	12	22.04	2.5	187.5	8	21.6	1620	8.15	4.17	72	0.6	1.95444	6.07042	6.96996	7	4	0	2	2	0.9	5	0.77				Not Pregnant
516	0.81	33	15	20.2	2.5	187.5	9	25.4	1905	6.43	2.86	57	0.58	2.24825	8.50327	33.7213	10	7	1	4	0	1		1.62
517	5.96	30	31	20.81	2	150	9	19	1425	7.09	10.36	65	2.2	0.684363	1.08882	2.7968	16	13	1	4	0	1.2		2.61
518	1.73	40	8	20.57	4	300	10	40	3000	6.98	2.44	50	0.44	2.86066	6.87469	13.3547	7	6	0	1	0	1.1		1.06
519	2.4	30	9	17.58	3	225	7	21	1575	12.16	6.74	46	0.67	1.80415	3.94426	2.71655	5	4	0	2	0	0.9		1.3
520	1.81	39	8	19.07	2.5	187.5	8	21.5	1612.5						2.08973	3.84821	5	2	0	1	1	0.9	5	1.26				Not Pregnant
521	5.05	30	17	22.31	3	225	10	31	2325	8.16	6.93	24	0.36	1.17749	12.2482	5.57009	14	11	1	2	1	1	8	1.15	Y	Y	1	Live birth
522	2.42	27	15	19.14	2.5	187.5	10	24.8	1860	6.07	4.52	19	0.68	1.34292	8.54676	13.2595	15	10	2	4	0	1		1.3
523	4.74	30	11	20.96	2.5	187.5	10	27	2025	6.22	4.42	21	0.43	1.40724	5.63636		14	11	0	4	0	12
524	2.09	29	16	25.34	3	225	9	31	2325	6.64	5.68	15	0.56	1.16901		6.07434	8	6	0	2	0	1.6		1.28
525	1.2	33	12	20.09	3	225	11	39	2925	8.96	3.37	34	0.58	2.65875	4.46784	13.929	12	12	0	2	0	1		0.84
526	2.58	27	12	20.81	3	225	9	31	2325	7.63	7.29	29	0.4	1.04664	5.46123	13.047	12	5	0	2	0	1.3不均		1.47
527	3.69	33	10	18.36	3	225	12	43	3225	9.28	2.29	61	0.68	4.0524	7.70455	130.815	9	8	0	3	0	1.2		17.15
528	6.15	28	15	19.47	2.5	187.5	10	25.4	1905	7.49	4	47	0.39	1.8725	3.35788	22.6545	13	11	1	2	0	1		1.23
529	3	31	9	27.1	3	225	9	32	2400	8.21	2.68	32	0.85	3.06343	7.23669	6.35342	7	6	1	2	2	1	8	1.22				Not Pregnant
530	2.13	32	12	20.51	3	225	9	27	2025	8.6	3.65	29	0.75	2.35616	8	5.40392	15	12	3	3	0	0.9		1.94
531	12.54	30	7	19.92	2	150	8	17	1275	5.69	2.67	20	1.84	2.13109	8.84247	35.7674	14	8	0	2	0	0.8		1.2
532	5.12	27	17	24	3	225	10	33	2475	7.23	5.87	26	0.94	1.23169		9.97447	15	8	0	2	0	1.2不均		3.51
533	3.09	32	12	21.76	3	225	10	35	2625	12.28	3.12	30	0.64	3.9359	13.6848	6.19129	5	4	0	2	0	1		1
534	11.11	28	20	16.82	2.5	187.5	10	24	1800	4.32	2.44	91	0.68	1.77049	2.00311	12.6466	20	17	1	10	0	1		2.32
535	3.61	28	16	19.53	2.5	187.5	10	27.5	2062.5	8.6	6.86	17	0.57	1.25364	11.3082	45.4762	18	16	0	2	0	1		1.89
536	2.38	31	11	19.88	3	225	10	36	2700	9.57	3.4	38	0.22	2.81471		30.6593	11	7	0	3	2	1.1	5	1.2				Not Pregnant
537	0.96	26	13	22.67	3	225	12	46	3450	6.79	1.78	47	0.69	3.81461	14.7213	71.075	7	6	0	2	0	1		1.88
538	1.51	31	14	18.52	2.5	187.5	12	37	2775	7.66	3.66	37	0.81	2.0929	13.2975	49.8205	14	8	1	1	0	0.9		1.67
540	0.48	33	8	20.76	4	300	10	40	3000	15.38	3.48	40	0.12	4.41954	9.08856	22.5312	8	5	0	2	0	0.9		0.66
541	3.81	35	15	24.46	3	225	12	44	3300	5.92	3.59	33	0.5	1.64903	2.17241	22.747	16	12	0	4	0	1.3		1.63
542	1.67	29	19	28.04	3.5	262.5	11	44	3300	5.95	5.29	30	0.41	1.12476	3.52885	10.4151	18	15	3	4	2	0.9	8	1.3	Y
543	0.95	26	14	22.66	3	225	11	33	2475	5.85	1.72	41	0.83	3.40116	15.807		11	10	1	3	0	1
545	1.29	34	20	23.15	3.5	262.5	12	45.5	3412.5	7.64	2.11	20	0.58	3.62085	10.2367	21.3535	9	7	4	3	1	0.8	9	1.47	Y	Y	1	Live birth
547	2.22	31	11	20.8	4	300	8	32	2400	5.18	2.92	40	0.37	1.77397	29.5283		8	6	1	5	2	1.1	7		Y	Y	2	Live birth
548	1.86	35	8	19.49	3	225	10	30	2250	14.17	6.95	32	1	2.03885	5.13592	5.41877	7	6	0	2	0	1.1		1.03
549	4.54	29	15	21.09	2.5	187.5	10	30.5	2287.5	7.35	5.25	19	0.81	1.4	3.17718	8.49718	14	11	0	2	0	1.4		1.91
550	1.37	33	12	25.14	4	300	8	35	2625	5.42	1.82	52	0.69	2.97802	8.47321	12.0236	6	6	0	2	0	1		0.93
551	3.09	32	17	19.71	3	225	11	31	2325	8.39	3.44	37	0.63	2.43895	14.0493	21.2871	19	10	4	7	0	0.9		0.86
555	2.04	33	11	17.47	2.5	187.5	9	23.5	1762.5	8.67	3.84	26	0.74	2.25781	3.9016	8.35931	15	11	0	6	0	0.7		2.91
556	3.33	35	10	18.47	3	225	10	30	2250	8.11	2.94	28	0.26	2.7585	2.42828	17.746	14	11	0	2	2	1.1	5	1.09				Not Pregnant
557	5.81	31	16	23.44	2.5	187.5	8	21.5	1612.5	6.76	13.71	57	0.7	0.493071	0.844291	2.22866	13	9	0	4	0	1		1.76
558	2.59	25	12	20.96	3	225	10	33	2475	5.48	3.09	21	0.28	1.77346	3.8019	29.5412	12	10	1	7	2	1	8	1.37				Not Pregnant
559	4.41	29	11	20.08	3	225	11	33	2475	9.54	3.3	50	1.24	2.89091	16.4841	61.5	16	7	0	2	0	1		1.29
560	4.56	28	14	29.24	4	300	9	36	2700	11.13	4.92	46	0.47	2.2622	2.67249	6.81343	8	3	0	0	0	1		0.74
561	2.15	33	20	23.83	2.5	187.5	12	33.6	2520	7.1	2.53	63	0.52	2.80632	5.01339	6.65806	15	13	2	6	0	0.8		1.44
562	2.94	26	15	21.76	3	225	12	44	3300	8.35	7.13	33	0.65	1.17111	6.72146	7.46229	12	7	0	2	0	1.5分离		1.19
563	1.32	40	6	24.01	4	300	11	44	3300	7.72	2.2	41	1.04	3.50909	13.8148	11.7725	6	4	0	2	2	1	6	0.85	Y
564	1.92	24	12	19.61	3	225	9	27	2025	6.18	4.56	54	0.83	1.35526	3.15525	14.75	6	6	0	3	2	0.8	5.5	0.54	Y	Y	2	Live birth
565	5.26	33	17	24.03	3	225	11	39	2925	6.99	4.15	35	0.8	1.68434	5.05333	20.2201	14	10	5	7	0	0.8		2.33
566	19.86	24	20	24.91	3	225	11	42	3150	5.33	12.36	10	0.43	0.43123	1.60596	3.10736	8	5	0	2	0	1.2		0.44
567	1.1	28	11	24.22	3	225	11	37	2775	9.74	2.89	21	1.07	3.37024	25.8721	16.5724	6	6	0	2	0	1.5		1.84
569	5.33	30	10	20.64	2.5	187.5	11	33	2475	8.24	6.95	32	0.45	1.18561	5.11461	13.3742	14	10	0	1	0	1		1.35
570	5.54	28	16	20.89	2	150	9	21	1575	6.42	2.97	14	0.13	2.16162	0.971822	8.8674	12	12	4	7	0	1.4		1.22
572	1.64	24	12	21.38	3	225	10	30	2250	6.94	1.92	31	0.28	3.61458	4.41404	23.9756	13	11	0	4	2	1	6.5	0.78				Not Pregnant
573	4.69	28	18	26.56	3	225	10	31	2325	8.17	4.4	49	0.3	1.85682	7.91	11.6176	17	13	0	5	0	1.3		1
574	1.87	28	9	21.57	4	300	12	48	3600	14.35	4.58	42	0.76	3.13319		6.28178	8	6	0	3	0	0.8		1.34
575	9.32	26	30	30.04	3	225	11	39	2925	8.03	11.02	30	0.33	0.728675	1.60364	1.93014	14	9	2	5	2	1.2	7.5	0.3	Y
576	2.79	29	13	17.58	2.5	187.5	9	25	1875	6.93	1.67	44	0.41	4.1497	15.6271	11.5904	14	11	5	6	2	1.1	9	0.94				Not Pregnant
577	0.95	36	12	21.77	4	300	11	42	3150	9.18	4.18	58	0.43	2.19617	3.36111	7.86806	9	7	0	3	2	1.1	5.5	1.13	Y	Y	1	Live birth
578	1.99	27	6	21.23	4	300	8	32	2400	10.62	2.69	28	0.97	3.94796	9.28512	22.3977	9	8	0	2	0	1		0.98
579	0.53	31	5	22.03	4	300	11	42	3150	10.08	1.79	28	0.3	5.63128	17.1389	16.7826	4	3	0	1	0	0.8		0.88
580	2.86	35	10	23.73	3.5	262.5	9	31.5	2362.5	9	4.85	33	0.48	1.85567	3.51434	9.85938	10	6	0	4	2	1.2	7	1.79	Y	Y	1	Live birth
581	5.07	38	20	22.03	2.5	187.5	10	24	1800	4.66	2.59	37	0.3	1.79923	4.45455	24.1702	19	12	8	8	0	0.7		2.03
582	2.43	35	8	22.31	3	225	11	33	2475	5.93	2.39	25	0.22	2.48117	9.64151	6.08865	10	5	4	4	2	1.5	9	0.77				Not Pregnant
584	1.66	39	5	23.44	4	300	8	32	2400	8.86	4.06	74	0.22	2.18227	2.38115	11.0427	5	2	0	0	0	1		0.93
585	6.03	29	14	24.46	3	225	10	30	2250	5.94	3.65	36	0.38	1.6274	3.26444	18.5844	21	14	0	6	0	1		3.36
586	1.24	34	12	19.27	4	300	10	40	3000	11.11	2.8	70	0.35	3.96786	13.1937	11.3648	4	2	2	2	2	1	8.5	0.64	Y	Y	1	Live birth
587	0.81	30	9	20.83	3	225	10	35	2625	9.73	3.52	41	0.7	2.7642	8.49189	17.8957	8	7	1	7	1	1.3	9	1	Y	Y	1	Abortion
588	3.38	26	20	22.2	3.5	262.5	10	36.7	2752.5	6.11	4.47	53	1.1	1.36689	1.54203	4.03235	16	11	1	5	0	1.1		2.15
589	1.87	37	13	20.57	3	225	11	33	2475	7.21	7.05	44	0.77	1.0227	1.60697	12.2443	11	10	3	3	1	1	9	1.01	Y	Y	1	Live birth
590	2.23	34	5	23.33	3	225	10	35	2625	7.46	2.48	48	0.29	3.00806	1.14772	57.0588	8	7	1	4	0	1		2.71
591	3.53	28	11	19.53	3	225	9	27	2025	9.28	4.65	33	0.68	1.9957	3.10989	6.38227	9	8	1	5	2	0.9	7.5	0.35				Not Pregnant
592	3	32	15	26.35	4	300	10	35	2625	4.45	1.67	26	1.06	2.66467	1.93316	15.04	23	23	1	10	0	0.7		2.33
593	1.14	38	10	25.64	4	300	11	44	3300	7.75	3.6	55	0.69	2.15278	2.27828	17.4435	10	5	0	2	2	1	6.5	1.73	Y	Y	2	Abortion
594	2.8	27	19	20.72	3	225	11	33	2475	6.98	2.97	39	0.72	2.35017	3.21456	18.022	16	11	1	7	0	1		2.1
595	1.23	40	14	26.89	4	300	13	68	5100	9.59	5.44	40	0.58	1.76287	5.91791	1.89251	3	3	0	3	1	1.2	7	1.61				Not Pregnant
596	6.23	24	16	28	3.5	262.5	12	45	3375	7.65	18.99	38	0.26	0.402844	0.571247	4.7093	18	12	0	4	0	1		1.23
600	1.85	32	14	21.88	3	225	10	32.5	2437.5	4.78	3.93	28	0.73	1.21628	4.76615	51.8421	17	15	4	10	2	0.9	9	1.05	Y	Y	1	Live birth
601	1.67	35	12	22.58	3	225	8	24	1800	8.54	10.02	65	0.36	0.852295	0.630745	6.42085	9	6	0	1	0	0.8		2.54
602	1.6	32	7	20.44	3	225	7	24	1800	6.82	4.67	57	0.64	1.46039	6.912	3.56215	3	3	1	3	0	1.2欠均		0.58
603	5.37	31	20	27.4	4	300	8	32	2400	4.52	8.12	30	0.42	0.55665	1.60859	17.4426	25	19	0	2	0	0.8		2.1
604	19.33	31	20	24.44	2.5	187.5	9	22	1650	7.23	10.5	52	0.8	0.688571	1.36842	8.37778	16	13	0	0	0	0.9		1.24
605	1.39	31	10	27.68	4	300	9	36	2700	7.02	3.07	35	0.85	2.28664	6.11321	11.0567	9	7	0	3	2	1.2	5.5	1.17	Y	Y	1	Abortion
606	0.78	27	17	19.72	2.5	187.5	10	29.96	2247	10.71	5.26	26	0.66	2.03612	7.50973	6.31436	13	10	0	1	0	1.1		2.07
608	9.89	28	17	22.27	2.5	187.5	8	20.6	1545	7.93	3.3	24	0.53	2.40303	8.90361	8.24324	12	12	1	5	2	1.3	8	1.05	Y	Y	1	Live birth
609	17.59	28	20	23.24	2.5	187.5	12	24.1	1807.5	5.98	4.38	58	0.65	1.3653	1.87224	8.92647	15	10	1	5	0	1		0.55
611	7.93	33	9	26.35	3.5	262.5	9	31.5	2362.5	7.01	7.41	35.84	0.18	0.946019	1.68327	3.70024	16	11	6	9	2	1.3	9	0.78				Not Pregnant
612	3.09	32	11	22.15	3.5	262.5	11	40.5	3037.5	9.87	3.97	39	0.77	2.48615	13.9419	21.4109	11	8	1	3	2	0.9	8	1.15				Not Pregnant
613	3.92	28	16	21.64	2.5	187.5	9	24.5	1837.5	5.94	3.14	32	0.82	1.89172	5.16786	8.64151	18	15	2	6	2	1.1欠均	8	1.21				Not Pregnant
614	1.39	32	13	22.31	3	225	12	36	2700	4.26	3.11	50	0.32	1.36977	6.83843	2.17781	8	6	2	4	0	0.6		1.23
615	2.47	27	11	19.23	2.5	187.5	10	28	2100	9.57	4.71	44	1.22	2.03185	2.22689	71.4516	10	10	2	8	1	1	9	1.35				Not Pregnant
616	1.17	32	12	22.2	3	225	8	23	1725	7.96	7.97	32	0.69	0.998745	1.11111	13.5882	15	12	0	1	1	1	6	0.82				Not Pregnant
617	2.27	34	2	22.2	3.5	262.5	8	29.5	2212.5	9.95	5.26	53	0.97	1.89163	2.07701	6.54545	6	5	0	1	0	1.1		1.04
618	2.04	25	9	25.24	4	300	11	43	3225	7.18	2.76	31	0.73	2.60145	11.8092		5	4	0	1	0	1
619	2.19	37	9	19.53	3	225	9	29.64	2223	9.25	4.06	44	0.51	2.27833	3.67865	12.4033	6	5	0	2	0	1.5不均		1.17
620	1.52	38	13	25.77	3.5	262.5	11	41	3075	8.85	2.91	41	0.51	3.04124	8.76923	10.1136	9	5	3	3	2	1.1	9	0.83				Not Pregnant
621	2.09	30	11	17.01	2.5	187.5	10	29.6	2220	5.12	2.28	77	0.97	2.24561	2.87139	17.7757	13	12	4	7	0	2.0不均		1.86
622	2.4	29	7	20.31	3.5	262.5	8	28.64	2148	6.2	3.56	25	1.08	1.74157		22.0517	11	11	3	6	2	0.9	8.5	1.61	Y
623	2.11	38	14	22.22	3	225	9	27	2025	7.87	3.56	46	0.37	2.21067	2.05487		10	9	4	5	1	0.85	9					Not Pregnant
624	1.02	29	12	24.88	3.5	262.5	10	35	2625	10.24	2.67	32	0.32	3.83521	11	8.84571	7	6	0	3	2	1.1	6.5	1.34	Y	Y	1	Live birth
625	8.94	30	20	22.83	2.5	187.5	10	23.7	1777.5	6.19	17.43	29	0.44	0.355135	0.529491	6.10938	25	16	0	8	0	1.3		3
626	5.63	35	12	19.29	3	225	8	24	1800	7.16	5.12	39	0.53	1.39844		6.20579	13	10	2	7	2	1	7	1.44	Y	Y	2	Live birth
627	6.96	30	16	25.26	3	225	10	23.5	1762.5	6.46	11.3	89	0.41	0.571681	2.63317	8.51961	10	0	0	0	0	0.9		0.73
629	2.21	33	12	20.45	3	225	11	37	2775	9.33	3.12	28	0.62	2.99038	5.5	20.3048	11	11	1	5	2	1.2	8	1.7	Y	Y	1	Live birth
630	1.32	36	6	20.96	3.5	262.5	10	37.5	2812.5	9.94	4.6	61	0.82	2.16087	13.8503	21.432	10	8	2	6	2	1.1	8	1.5	Y	Y	2	Live birth
631	3.01	26	14	21.48	3	225	8	25	1875	6.13	4.69	51	0.78	1.30704	2.86637	3.38936	11	8	0	2	2	1.2	6	1.67	Y	Y	1	Abortion
633	0.13	37	7	27.06	4	300	10	40	3000	9.77	2.41	47	0.38	4.05394	3.85908	8.48923	6	4	0	2	2	1	6	1.5				Not Pregnant
634	2.08	29	9	16.2	2.5	187.5	10	30.96	2322	7.48	3.42	41	1.63	2.18713	3.39629	28.0326	8	7	0	2	0	1		1.74
635	0.79	36	10	20.76	3.5	262.5	6	21	1575	5.66	4.15	73	0.55	1.36386	1.51815	3.88202	2	2	0	1	0	1.1		0.96
636	3.12	34	11	19.53	3.5	262.5	13	39.5	2962.5	9.05	5.86	38	0.46	1.54437	2.13747	18.1375	12	10	0	4	0	1		1.3
637	1.33	32	7	22.04	4	300	8	32	2400	6	4.12	62	0.19	1.45631	3.88391	6.18353	7	5	0	2	1	1.1		1.19				Not Pregnant
639	0.62	36	6	24.77	3.5	262.5	14	53	3975	5.79	1.98	39	0.71	2.92424	8.15976	3.47122	4	3	0	0	0	1		0.72
641	2.63	38	8	22.03	3.5	262.5	10	33.5	2512.5	8.11	2.92	51	0.33	2.7774		25.7882	15	11	1	4	1	1	9	1.41	Y	Y	1	Live birth
642	8.07	31	9	22.2	3	225	11	35.4	2655	5.08	2.42	19	1.09	2.09917	8.68519	18.2759	22	16	2	4	0	1.3		2.89
644	3.98	36	15	26.44	2.5	187.5	11	33.96	2547	10.5	5.82	44	0.66	1.80412	6.98636	5.38743	8	7	0	5	2	1.2	6.5	1.11	Y	Y	2	Live birth
645	8.35	30	14	29.3	3.5	262.5	10	37.5	2812.5	7.78	4.91	48	0.35	1.58452	2.58812	8.11765	12	6	0	2	2	0.9	5	0.7				Not Pregnant
648	3.37	30	15	22.86	3.5	262.5	10	37	2775	5.99	6.42	49	0.69	0.933022	3.45622	4.55079	18	14	0	5	0	0.9		5.12
650	1.89	32	8	20.2	3	225	9	30	2250	6.78	3.43	43	0.75	1.97668	1.97098	6.76106	9	8	2	7	2	1.5	7.5	1.26	Y	Y	1	Live birth
651	5.91	37	14	20.42	3.5	262.5	9	32.5	2437.5	7.61	4.2	38	0.54	1.8119	6.85169	6.4784	11	9	0	3	2	1.1	6	1.21	Y	Y	1	Abortion
652	1.64	24	12	22.4	3.5	262.5	11	41	3075	7.83	1.9	44	0.63	4.12105	7.17164	70.0833	12	10	0	4	0	0.9		2.2
653	7.79	29	15	19.78	2	150	9	20	1500	6.44	5.19	28	0.97	1.24085	1.3452	4.10069	14	14	0	8	2	0.75	6.5	1.97				Not Pregnant
654	2.64	30	10	21.48	1.5	112.5	8	17.7	1327.5	6.06	3.65	24	0.43	1.66027	1.66356	23.8916	9	6	0	1	0	1.1		1.91
655	7.87	23	10	24.17	2.5	187.5	8	22.6	1695	6.71	5.23	28	0.25	1.28298		6.68199	10	7	1	4	2	1.1	7.5	0.82	Y	Y	2	Live birth
656	0.14	32	4	27.55	4	300	10	38	2850	10.6	3.51	41	0.65	3.01994	1.29805	1.85601	1	1	0	0	0	1.2		0.89
657	6.26	30	11	18.03	2	150	10	20	1500	7.11	4.28	38	0.76	1.66121	6.14932	19.9861	16	14	3	5	1	1.1	8	1.47	Y	Y	1	Live birth
658	0.74	38	4	22.2	2	150	15	37	2775	22.85	8.63	26	0.41	2.64774	3.92632	3.52532	5	4	0	2	0	1.2		0.47
659	1.97	31	11	19.92	3	225	10	32.4	2430	8.55	3.32	22	0.87	2.5753	4.70091	22.2269	10	8	1	4	2	1.1	7.5	0.59				Not Pregnant
660	2.98	28	18	24.45	3	225	9	26	1950	6.01	4.37	35	0.58	1.37529	1.68547	7.28889	20	16	0	5	0	1		1.34
661	3.61	28	12	19.53	2.5	187.5	10	26.8	2010	8.2	4.02	34	0.95	2.0398	8.5731	27.8814	22	19	0	1	0	1.1		1.87
662	2.91	31	8	19.2	3	225	10	33.8	2535	8.16	4.38	44	1.19	1.86301	8.3125	21.5093	12	9	1	4	2	1.1	7.5	1.06	Y	Y	1	Live birth
663	1.15	39	2	20.83	3	225	10	35	2625	9.09	2.25	25	0.18	4.04	10.3827	5.37215	5	5	0	2	2	1	6	0.54	Y	Y	2	Live birth
665	3.65	32	14	21.51	3.5	262.5	10	37.5	2812.5	7.77	3.11	31	0.54	2.49839	6.08364	5.65501	16	15	0	6	2	1	6.5	0.92	Y	Y	1	Live birth
666	12.88	27	19	25.95	3.5	262.5	10	36.5	2737.5	1.75	3.76	46	1.22	0.465426		51.9565	23	16	0	4	0	1.5		1.32
667	1.09	34	10	28.73	6	450	9	54	4050	3.68	0.99	19	0.66	3.71717	13.6552	12.2969	8	1	0	0	0	1.1		0.78
668	7.79	26	14	16.66	2.5	187.5	8	21.9	1642.5	6.74	5.67	30	0.61	1.18871		19.0909	18	11	3	4	0	0.9		1.02
669	0.82	33	9	22.58	3.5	262.5	10	36.5	2737.5	9.28	2.6	34	0.47	3.56923	2.39153	26.0814	13	11	0	4	2	0.9	6.5	1				Not Pregnant
671	5.66	31	7	25.34	3.5	262.5	9	28.5	2137.5	7.24	9.57	48	1.78	0.756531	2.15689	15.3679	18	15	1	4	0	0.8		2.37
672	0.45	35	7	29.98	6	450	12	70	5250	8	1.91	30	0.79	4.18848	18.8492	7.6166	3	3	0	0	0	1		0.61
673	2.94	26	13	21.76	4	300	8	32	2400	5.87	3.17	23	0.58	1.85174	2.98454	3.86783	17	14	0	2	2	1.1	6	0.62				Not Pregnant
674	1.63	40	8	17.97	3	225	8	28.5	2137.5	6.39	3.62	35	0.63	1.76519	2.12546	18.8718	10	7	0	2	0	0.5		3.23
675	5.12	27	12	24	3	225	9	26.33	1974.75	7.97	6.36	75	0.96	1.25314	2.26276	8.41497	24	21	3	5	0	1.2		1.85
676	1.32	40	10	25.53	4	300	11	44	3300	5.65	1.31	40	0.77	4.31298	18.6786	9.41216	7	7	5	4	2	1	8.5	0.67	Y
677	5.15	38	10	24.22	4	300	9	36	2700	6.91	3.5	19	0.27	1.97429	4.44324	2.9253	8	6	0	2	2	0.8	6	0.7				Not Pregnant
678	7.28	32	9	22.89	3	225	11	33	2475	6	5.11	36	0.95	1.17417	2.45174	87.4	13	10	0	2	0	0.8		2.42
679	12.54	30	18	19.92	2.5	187.5	9	21.5	1612.5	5.8	2.97	19	0.37	1.95286	6.66834	22.2456	15	11	0	3	0	0.9		0.2
680	2.4	31	10	18.73	2.5	187.5	11	30	2250	6.47	3.23	13	0.97	2.0031	1.31567	35.8627	13	10	1	4	0	1		1.15
681	4.36	30	19	26.04	3	225	8	24	1800	4.02	2.41	15	0.83	1.66805	2.18017	8.19672	15	14	0	2	2	1	5.5	0.42				Not Pregnant
682	13.89	31	17	22.58	3	225	8	24	1800	4.21	13.34	30	0.31	0.315592	0.461497	5.63441	17	16	1	8	2	0.9	8	1.04	Y	Y	1	Live birth
683	3.73	30	21	16.18	1.5	112.5	9	15	1125	6.32	3.62	25	0.73	1.74586	6.18868	7.25112	15	14	3	4	2	1.3	8.5	0.83				Not Pregnant
684	1.65	31	5	22.31	3.5	262.5	10	37.5	2812.5	8.12	3.95	26	0.49	2.0557	3.66379	18.5043	12	10	3	4	2	1.1	8.5	0.38				Not Pregnant
685	0.19	39	4	22.2	4	300	9	36	2700	8.84	3.53	14	0.77	2.50425	9.08974	6.84729	2	0	0	0	0	0.8		0.55
686	0.65	35	7	30.84	4	300	11	49	3675	5.72	1.17	22	0.6	4.88889	18.5244	13.2313	8	7	0	2	0	1.1		0.43
687	4.54	29	13	21.09	3	225	10	30	2250	5.42	2.11	23	0.61	2.56872	8.67969	7.82911	18	16	0	2	0	1.3		1.9
688	3.25	32	8	20.96	3	225	8	24	1800	9.15	4.89	14	0.57	1.87117	14.1846	51.7222	6	2	0	0	0	1		0.51
689	0.47	33	4	20.7	2.5	187.5	11	34.1	2557.5	8.22	3.23	32	0.26	2.54489	3.60289	3.49765	4	4	1	2	0	1.2上段欠均		0.34
691	5.33	30	16	20.64	3	225	9	31	2325	9.13	9.57	32	0.31	0.954023	3.41818	3.24161	5	5	0	1	1	1.2	5	0.81				Not Pregnant
692	3.38	32	11	22.04	4	300	7	28	2100	9.82	5.58	31	0.94	1.75986	6.63636	7.36607	7	7	0	3	1	1.3	7	1.16	Y	Y	1	Live birth
693	3	31	13	27.1	4	300	10	39.6	2970	5.92	3.62	40	0.62	1.63536	5.03264	54.2727	22	17	1	6	0	0.8		2.05
694	0.48	33	5	20.76	4	300	8	24	1800	8.76	4.92	69	1.12	1.78049	10.005	25.3623	10	7	1	4	2	1	7	0.41	Y	Y	1	Ectopic Pregnancy
695	1.17	30	10	23.83	3	225	8	24	1800	4.83	0.85	36	0.14	5.68235		7.88148	11	6	0	2	2	1.3A-~B	6	0.48				Not Pregnant
696	6.52	30	20	19.72	2.5	187.5	8	19.7	1477.5	6.92	3.18	55	0.2	2.1761	2.85612	5.55328	22	17	7	9	0	0.9		1.53
697	2.96	30	18	22.31	2.5	187.5	8	22	1650	5.55	5.03	42	0.94	1.10338	2.25365	25.5	15	8	2	2	1	1.1	9	0.92				Not Pregnant
698	1.86	35	6	19.49	3	225	9	27	2025	11.81	4.3	32	0.35	2.74651	1.31111	4.2803	5	5	0	3	2	1	6.5	0.47				Not Pregnant
699	2.85	30	10	23.22	4	300	10	39	2925	5.56	2.66	19	0.52	2.09023	1.07733	19.1196	15	14	7	6	0	1		1.42
700	4.74	37	13	22.86	3	225	8	26	1950	6.52	3.8	39	0.56	1.71579	26.3538	33.3542	13	10	0	2	2	1.1	5.5	2.02				Not Pregnant
701	10.57	31	20	22.43	2.5	187.5	9	20	1500	6.44	5.6	46	0.33	1.15	1.75683	12.4231	18	17	1	8	2	1.1	8	0.67	Y	Y	1	Ectopic Pregnancy
702	3.12	31	10	18.08	2.6	195	9	25.1	1882.5	9.44	10.03	42	0.86	0.941176	3.24847	9.80583	9	6	2	4	2	0.8	7.5	1.47				Not Pregnant
704	9.21	29	20	27.68	4	300	10	37	2775	4.4	4.46	46	0.96	0.986547	1.57592	5.41176	16	12	0	4	0	1		2.56
706	2.09	29	10	25.34	3.5	262.5	8	28	2100	6.33	13	66	1.42	0.486923	1.63054	5.59197	13	11	2	8	2	1	7.5	1.18				Not Pregnant
708	11.71	28	20	24.09	2.5	187.5	8	17.5	1312.5	4.73	15.65	46	0.6	0.302236	0.358032	1.61942	24	18	0	9	0	1.3		1.09
709	13.39	29	17	17.47	2	150	8	15	1125	8.32	3.64	74	0.68	2.28571	1.80521	11	26	24	6	10	0	1.1		1.12
710	1.92	31	7	24.44	3	225	9	27	2025	7.18	2.85	28	0.84	2.5193	14.3125	28.2222	6	4	0	2	0	1		0.68
711	8.82	27	16	18.03	2	150	9	18	1350	6.48	3.36	31	0.75	1.92857	2.52313	5.22167	11	8	1	5	2	1.2	7.5	0.76				Not Pregnant
712	8.11	29	13	22.2	2	150	10	17	1275	6.24	4.79	34	0.65	1.30271	1.6696	22.5429	17	16	1	6	0	1		3.99
713	5.21	28	21	20.7	2.5	187.5	9	23.4	1755	7.96	3.81	40	0.68	2.08924	8.23116	62.92	22	16	3	8	0	0.95		1.33
714	1.17	32	9	22.2	3	225	10	34	2550	7.35	6.47	56	0.82	1.13601	2.01145	9.59091	14	9	1	6	2	1.1	7.5	0.73	Y	Y	1	Live birth
715	5.5	30	12	19.29	3	225	10	33	2475	7.99	3.82	21	0.67	2.09162	11.7203	8.25229	14	12	0	2	1	1.1	6	0.99				Not Pregnant
717	1.34	36	8	19.14	3	225	9	27	2025	8.51	3.37	46	0.68	2.52522	1.65204	8.21591	6	6	0	2	2	1.1	7	1.25	Y	Y	1	Live birth
718	1.52	37	12	29.6	4	300	11	44	3300	7.63	2.54	21	0.31	3.00394	3.42492	2.55044	2	2	0	0	0	1.1		0.45
719	1.2	33	12	22.2	4	300	11	47	3525	8.96	3.37	34	0.58	2.65875	4.67681	31.8101	15	14	0	2	2	0.9	6	0.99				Not Pregnant
720	8.26	32	17	16.42	2.5	187.5	9	23.5	1762.5	6.19	6.35	30	0.71	0.974803	1.41196	15.6124	17	15	3	8	0	1		2.73
723	0.92	29	9	20.2	3	225	12	46	3450	12.91	3.83	29	0.45	3.37076	14.8248	6.62937	10	8	2	2	2	1	8	0.79				Not Pregnant
725	1.93	34	10	19.38	3	225	10	30	2250	5.89	4.87	71	0.37	1.20945		1.47217	7	5	0	1	0	1		1.6
726	2.72	34	13	24.77	3	225	10	30.4	2280	8.5	5.35	16	0.45	1.58879	9.27461	7.55133	11	9	0	4	2	1	6.5	1.08	Y	Y	1	Live birth
727	2.17	27	13	19.23	2.5	187.5	11	36	2700	7.06	8.37	83	1.17	0.843489	2.06752	5.55906	15	13	2	13	0	0.8		3.12
728	4.75	31	16	22.89	2.5	187.5	9	29	2175	8.54	4.89	36	0.24	1.74642	4.13495	1.94028	8	6	0	6	2	1.1	7	1.35	Y	Y	1	Live birth
729	1.34	37	8	18.43	4	300	9	36	2700	9.64	2.48	22	0.62	3.8871	15.4045	17.1	7	5	0	0	0	1.2		0.98
730	1.64	35	13	18.37	3	225	9	31	2325	6.48	8.62	25	0.5	0.75174	7.66667	4.88086	7	7	1	4	1	1.2	9	0.69				Not Pregnant
731	2.13	39	10	24.51	4	300	9	36	2700	6.69	2.8	18	0.46	2.38929	3.50255	10.3308	17	14	1	6	0	1		2.14
732	5.64	32	19	19.53	2.5	187.5	14	39.5	2962.5	5.08	7.44	29	0.26	0.682796	6.94444	34.4627	21	16	1	6	0	0.9		0.99
733	2.02	35	13	17.97	2.5	187.5	8	22	1650	8.98	6.66	45	0.55	1.34835	6.0906	5.66443	6	3	0	2	2	1.2	6	0.6	Y
734	5.26	27	12	27.43	4	300	12	59	4425	6.68	4.5	17	0.56	1.48444	5.23904	15.8036	19	16	1	8	2	1.1	7.5	1.12				Not Pregnant
735	10.4	33	20	29.3	3.5	262.5	14	41.7	3127.5	4.98	7.67	39	0.41	0.649283	0.835213	1.40378	24	19	9	16	0	1		3.48
736	2.76	39	13	25.31	4	300	12	48	3600	6.54	3.54	27	0.59	1.84746	14.0328	10.3987	13	13	7	10	1	1.3	9	0.96				Not Pregnant
737	1.44	34	15	22.04	2.5	187.5	9	26	1950	8.32	6.12	46	0.1	1.35948	2.2047	3.47601	12	10	0	6	1	0.85	7	1.72				Not Pregnant
738	4.11	40	8	20.48	3	225	9	31	2325	8.21	2.9	37	0.24	2.83103	7.55263	19	10	7	1	4	2	1.2	6.5	1.13	Y
739	4.75	27	15	16.73	2	150	9	18	1350	5.71	4.85	35	0.78	1.17732	2.00949	9.80537	15	13	1	8	2	1	8	1.43	Y	Y	1	Live birth
741	2.19	37	13	19.53	4	300	9	36	2700	11.5	4.33	26	1.1	2.65589	5.98462	8.90282	10	8	1	4	2	1.3	7	1				Not Pregnant
742	7.02	27	14	22.89	2.5	187.5	9	25	1875	7.86	5.03	21	0.91	1.56262	3.47745	6.39179	13	13	0	7	2	1	7	1.57	Y	Y	1	Live birth
743	7.02	35	6	22.89	3	225	6	19	1425	7.08	1.61	61	0.31	4.39752	5.15247	6.72318	2	1	0	1	0	0.9		0.45
745	3.32	31	5	18.78	3	225	10	34	2550	7.68	4.72	19	0.45	1.62712	19.1939	14.2881	15	14	4	9	2	1.1	9	1.32	Y	Y	1	Live birth
746	1.22	38	9	21.48	3	225	10	35	2625	11.26	3.57	12	0.51	3.15406	10.75	13.6612	5	5	0	2	2	0.9	6.5	0.42				Not Pregnant
748	1.89	26	10	19.57	3	225	9	31	2325	11.01	3.43	47	0.36	3.20991	8.35494	10.5438	6	6	2	5	1	0.85	8	0.95	Y	Y	1	Live birth
749	3.37	33	14	22.2	2.5	187.5	10	26	1950	5.81	2.33	13	0.74	2.49356	10	206.909	15	12	5	9	1	0.9	9	1.17				Not Pregnant
750	4.08	40	11	18.82	3	225	10	35	2625	9.75	4.94	21	0.44	1.97368	10.5706	4.71067	14	11	0	2	0	1.1		1.79
751	11.09	29	20	29.3	3	225	11	35.5	2662.5	7.91	11.29	45	0.58	0.70062	1.23721	5.63438	20	17	3	10	0	1		1.95
752	0.65	35	7	30.84	5	375	12	60	4500	7.77	3.94	26	0.57	1.97208	17.4014	8.03604	5	4	0	1	0	1		0.81
753	1.3	30	7	22.84	4	300	10	40	3000	7.64	3.36	16	0.93	2.27381	7.76	7.99359	5	3	1	1	0	1		1.27
754	5.15	29	20	19.81	2.5	187.5	8	21	1575	5.33	17.97	38	2.73	0.296605	0.867253	5.97394	18	16	6	13	0	0.9		1.28
755	5	29	16	22.03	3	225	9	31	2325	8.1	6.41	15	0.73	1.26365	10.7831	2.72521	7	7	0	5	2	1.3	6.5	1.85	Y	Y	2	Live birth
756	3.41	30	19	20.45	2.5	187.5	10	26.9	2017.5	7.42	5.93	17	0.32	1.25126	3.92705	15.5914	19	17	1	10	2	1.1	8	0.79	Y	Y	1	Live birth
757	2.58	32	15	22.86	2.5	187.5	10	27	2025	4.81	2.69	38	0.53	1.7881	3.49062	8.58621	18	17	1	12	2	1.2	8	0.95				Not Pregnant
759	1.29	34	7	21.97	4	300	8	32	2400	8.9	3.08	39	0.21	2.88961	8.14341	6.14563	7	2	0	1	1	1.1	7	0.94				Not Pregnant
760	1.04	38	3	22.2	3	225	7	24	1800	20.29	15.1	46	0.8	1.34371	2.53421	16.8138	4	3	0	2	0	0.6		0.6
761	4.39	33	14	20.81	2.5	187.5	9	29	2175	4.99	2.62	29	0.56	1.90458	3.51594	33.1094	16	12	2	5	0	0.95		1.6
762	2.62	30	12	19.38	4	300	8	32	2400	5.09	8.1	89	0.22	0.628395	3.10292	9.98723	12	11	1	9	2	1.1	7.5	0.98				Not Pregnant
763	2.42	28	13	22.86	3	225	9	27	2025	5.29	3.93	54	0.48	1.34606	2.09494	21.4648	12	11	0	4	1	1		1.4	Y
764	2.84	33	8	19.72	4	300	9	36	2700	10.11	6.97	50	1.65	1.4505	4.64083	4.99541	10	9	0	4	0	0.9		2.22
765	7.95	27	16	22.22	2.5	187.5	10	28.6	2145	7.69	4.51	45	1.33	1.7051	1.88539	29.6066	20	13	0	2	0	1.4欠均		2.21
766	4.08	33	12	24.84	3	225	10	34.8	2610	7.61	6.69	38	0.62	1.13752	3.41919	7.50579	16	13	0	4	0	1		1.76
769	2.2	33	10	20.82	4	300	11	51	3825	8.09	4.4	16	0.25	1.83864	11.2139	14.623	7	5	0	3	2	0.9	6	0.65	Y	Y	2	Live birth
770	6.98	24	20	28.13	3	225	12	41.5	3112.5	5.02	6.36	36	0.95	0.789308	0.926199	1.52615	23	15	0	5	0	1		1.86
771	2.54	39	10	18.36	2.5	187.5	10	28.8	2160	5.81	2.98	32	0.31	1.94966	1.80297	30.2817	12	7	0	4	2	1	7	0.43				Not Pregnant
773	1.3	37	12	18.2	3	225	10	30	2250	9.66	3.45	40	0.97	2.8	6.23747	14.9514	8	6	0	3	2	1.1	7	0.95				Not Pregnant
774	4.48	33	6	22.03	4	300	10	40	3000	9.07	4.23	71	0.3	2.14421	6.69888	8.48413	10	8	1	3	0	1		1.01
776	0.66	31	9	18.87	4	300	9	34	2550	6.48	2.01	75	0.74	3.22388	3.11387	3.2789	7	5	0	2	0	1.2		1.27
777	0.66	39	4	25.39	4	300	11	44	3300	8	0.28	26	0.13	28.5714	54.5714	9.31841	5	4	0	4	0	1.7		1.3
778	0.54	33	10	21.51	4	300	8	32	2400	6.19	4.48	23	0.49	1.3817	1.17962	14.2312	7	6	0	3	2	1	6.5	0.47				Not Pregnant
779	2.7	27	12	26.95	3	225	10	36	2700	7.12	6.21	32	1.01	1.14654	5.45105	10.2691	15	15	2	11	0	1		0.88
782	3.58	36	10	20.7	4	300	11	48	3600	9.41	4.7	20	0.57	2.00213	7.19776	5.78646	6	5	0	3	2	1.2	6.5	1.06				Not Pregnant
783	3.86	27	17	25.24	2.5	187.5	8	23	1725	6	3.82	41	0.21	1.57068	4.10879	3.78437	17	13	0	6	2	1.1	7	1.11				Not Pregnant
784	7.55	25	16	22.76	3	225	10	33.5	2512.5	6.48	4.31	13	1.04	1.50348	16.0606	16.3394	18	16	3	14	2	1.2	8	1.19	Y	Y	2	Abortion
785	5.57	30	15	22.2	2.5	187.5	9	20.5	1537.5	6.49	6.63	39	0.65	0.978884	2.12944	2.36508	21	19	3	14	0	0.9		1.8
786	1.28	33	11	18.29	4	300	10	40	3000	6.5	4.59	37	0.8	1.41612	3.65018		7	6	1	2	0	1.1
787	3.82	35	13	22.76	3	225	10	37	2775	5.83	1.47	12	0.42	3.96599	24.7317	19.5752	15	14	0	7	2	0.85	6.5	1.12				Not Pregnant
788	1.57	35	8	29.41	5	375	12	29	2175	9.24	3.74	17	0.36	2.47059	5.03053	4.63107	5	4	0	2	0	1		1.46
789	4.25	29	13	22.03	3	225	9	25	1875	5.24	4.2	41	0.92	1.24762	2.19892	13.1329	14	11	0	2	2	0.9	5	1.34	Y	Y	1	Live birth
790	6.49	25	17	26.76	2.5	187.5	11	26.2	1965	6.03	2.46	41	0.51	2.45122	2.0014	14.5684	22	22	0	10	0	1		0.93
791	2.38	31	10	19.88	3.5	262.5	9	31.7	2377.5	7.19	2.12	28	0.42	3.39151	9.35079	19.7619	7	7	0	2	0	0.9		1.26
792	0.58	30	8	19.15	3	225	9	28.2	2115	7.09	4.55	27	0.73	1.55824	6.836	3.52373	6	5	0	4	0	1.1		0.76
794	1.29	32	8	20.7	3	225	13	48	3600	20.04	7.82	15	0.8	2.56266	4.93333	1.72777	5	3	1	2	0	1		2.01
795	4.15	31	15	22.2	2	150	9	19	1425	9.28	7.25	12	1.04	1.28	1.68317	6.32044	17	13	7	12	2	1	9	0.83	Y	Y	1	Live birth
796	0.51	39	4	19.98	4	300	9	36	2700	9.48	2.95	13	0.29	3.21356	18.7753	8.11794	4	3	0	3	1	1.2	7	0.74	Y	Y	1	Live birth
797	0.38	38	7	26.95	3	225	8	24	1800	8.9	3.91	38	0.71	2.27621	4.90146	4.06667	3	2	1	1	0	1.7		0.93
798	7.33	24	12	20.2	2	150	8	17.5	1312.5	7.74	3.93	26	0.32	1.96947	3.43386	3.00637	7	6	0	3	2	1.3	6	0.44	Y	Y	2	Live birth
800	2.36	36	11	22.03	2.5	187.5	11	30.2	2265	5.81	5.21	28	0.73	1.11516	10.0065	16.7889	13	10	0	2	2	0.9	7	0.81	Y
801	3.96	30	13	23.11	2.5	187.5	9	23.5	1762.5	7.49	5.3	30	0.47	1.41321	2.69274	4.98305	18	12	3	10	2	0.9	8	0.75	Y	Y	1	Live birth
805	6.4	23	20	25.81	2	150	11	19	1425	8.88	18.2	33	1.05	0.487912	0.26611	1.87582	19	17	5	6	2	1	9	1.31	Y
806	2.48	31	17	21.44	2	150	9	19	1425	4.84	1.5	30	0.46	3.22667	2.13799	25.0172	15	12	3	9	0	0.9		2
807	18.32	32	10	23.83	2	150	9	15.4	1155	4.85	5.71	37	0.59	0.849387	0.723572	2.27225	19	15	3	14	0	1		0.86
808	2.02	34	4	19.2	2.5	187.5	9	24.2	1815	6.67	2.07	35	0.53	3.22222	14.3106	16.65	7	5	0	2	2	1.2	6	0.53	Y	Y	1	Live birth
809	1.39	34	6	19.36	2.5	187.5	7	18.2	1365	7.82	3.72	42	0.36	2.10215	1.72195	2.43684	3	2	0	1	0	1		1.89
810	0.7	37	7	19.53	2.6	195	10	26.8	2010	9.76	2.88	21	0.33	3.38889	11.0566	5.59494	5	2	0	1	1	1.1	7	0.51	Y	Y	1	Live birth
811	3.08	31	16	20.81	2	150	9	17.5	1312.5	6.08	2.33	33	0.55	2.60944	6.89937	17.2182	17	15	7	7	2	1.1	9	0.94				Not Pregnant
812	0.6	38	5	25.33	3	225	8	24	1800	9.37	1.75	23	0.4	5.35429	12.0932	8.07829	2	0	0	0	0	0.7		0.54
813	3.95	38	10	22.83	3	225	9	27	2025	5.4	2.87	47	0.49	1.88153	10.3694	7.77397	15	8	1	6	0	1		0.55
814	4.31	32	19	18.75	2	150	10	16	1200	7.53	5.93	13	0.25	1.26981	1.4551	4.07143	18	14	0	5	0	0.95		1.23
815	1.98	30	7	18.08	2.5	187.5	8	21.4	1605	8.4	6.33	86	0.5	1.32701	3.09543	9.46224	3	3	2	2	0	1		0.72
816	2.26	27	11	18.43	2.5	187.5	11	29	2175	7.21	4.01	39	0.5	1.798	10.6467	53.9032	16	6	0	4	2	1.2	7	1.61				Not Pregnant
817	0.2	36	3	23.42	3	225	13	39	2925	8.68	3.15	68	0.45	2.75556	3.62579	4.4022	2	2	1	2	2	0.95	7.5	0.65	Y	Y	1	Live birth
819	1.87	36	14	21.64	2.5	187.5	8	22	1650	5.88	1.85	39	0.81	3.17838	4.46667	4.28346	8	4	0	2	0	0.9		0.75
820	0.51	39	6	25.89	3	225	11	33	2475	10.41	2	22	0.2	5.205	6.26396	4.55849	2	1	0	1	0	1.1		0.35
821	2.61	31	8	21.45	3	225	10	16	1200	9.61	5.52	55	0.75	1.74094	7.8559	9.87081	10	10	2	5	2	1.3	8	0.96	Y	Y	2	Abortion
822	13.23	33	15	20.17	1.5	112.5	8	12.5	937.5	5.57	3.63	20	0.42	1.53444	2.58333	9.63208	6	4	0	2	0	1.1		0.6
823	2.19	36	12	21.26	2.5	187.5	10	25	1875	6.93	3.88	15	0.37	1.78608	7.21778	18.5854	10	8	0	2	2	0.85	5	1.09				Not Pregnant
824	3.25	32	7	20.96	2.5	187.5	10	26.5	1987.5	8.47	3.88	16	0.48	2.18299	13.9014	25.0182	8	5	0	1	1	1	5	0.54				Not Pregnant
827	1.53	31	16	23.44	2.5	187.5	10	26.4	1980	7.94	3.24	31	0.61	2.45062	4.14869	9.42857	9	3	0	0	0	1		0.76
828	6.16	26	16	19.84	2	150	10	23.5	1762.5	7.54	6.37	24	0.55	1.18367	13.7791	34.902	19	12	1	3	2	1.1	7.5	1.3	Y	Y	2	Abortion
829	14.35	35	16	23.05	2	150	8	15.4	1155	7.18	5.68	49	0.32	1.26408	1.31853	2.97232	11	9	0	6	0	0.9		0.95
830	5.44	32	20	24.17	2.5	187.5	9	19	1425	4.87	2.06	33	0.49	2.36408	5.15541	7.73034	19	19	4	19	0	1		1.31
832	1.69	38	4	16.9	3	225	9	27	2025	9.03	6.69	22	0.25	1.34978	0.92351	33.2727	7	7	0	5	1	1		1.65				Not Pregnant
833	1.04	36	7	26.03	3	225	11	35	2625	7.65	2.57	34	0.25	2.97665	5.9	5.93478	6	4	0	2	2	1.1	5.5	0.42	Y
834	5.28	33	16	21.22	2	150	11	23.2	1740	6.65	2.98	18	0.3	2.23154	5.11111	2.86923	20	16	1	8	0	1.2		1.4
835	4.72	32	14	17.09	1.5	112.5	9	14	1050	7.53	4	39	0.53	1.8825	4.92342	11.4103	12	10	0	5	2	1	7	1.23				Not Pregnant
837	6.2	35	18	22.04	2	150	9	17	1275	5.46	3.12	44	0.33	1.75	4.48851	11.6901	14	12	0	7	2	0.75		1.36				Not Pregnant
839	1.06	39	5	22.2	3	225	8	24.5	1837.5	7.47	2.87	52	1.08	2.60279	4.74914	4.07609	2	2	0	2	0	0.8		0.63
840	5.12	31	16	19.78	2.5	187.5	10	26	1950	8.02	7.73	20	0.3	1.03752	17.0484	45.2667	15	13	2	4	0	1.1		0.65
842	3.54	26	12	21.64	2	150	8	16	1200	6.74	7.69	34	0.6	0.876463	2.33595	7.24277	15	11	1	2	2	1	6.5	0.86	Y	Y	1	Live birth
843	6.63	30	30	21.37	2	150	9	15.8	1185	5.26	14.29	18	1.05	0.36809	1.95603	3.53586	25	20	0	10	0	1.2		2.78
844	3.55	29	7	19.65	2	150	9	20.2	1515	8.31	3.1	31	1.1	2.68065	4.2356	10.1576	6	5	0	3	2	1.2	6	0.53	Y	Y	1	Abortion
846	3.9	38	10	22.43	2	150	10	22.8	1710	6.02	3.3	37	0.66	1.82424	7.5	3.29938	8	8	0	3	2	0.9	6.5	0.88	Y	Y	1	Abortion
847	4.1	25	15	20.78	2	150	10	19.3	1447.5	7.39	2.98	32	0.37	2.47987	9.74194	10.7403	16	11	0	4	2	0.6	6.5	1.54				Not Pregnant
848	4.3	29	14	24.54	2.5	187.5	13	35.5	2662.5	4.5	2.79	54	0.51	1.6129	5.81818	3.47837	10	8	0	4	0	1		0.71
849	1.81	39	12	26.77	4	300	10	40	3000	9	3.43	15	0.51	2.62391	4.26003	3.54343	9	8	1	6	0	1		0.71
850	1.04	38	8	22.2	3	225	7	21	1575	7.19	7.21	21	1.18	0.997226	3.99458	4.33365	2	2	0	1	0	0.75		0.59
851	5.39	32	15	21.26	3	225	12	34	2550	5.43	2.28	24	0.52	2.38158	10.4811	8.9561	15	11	3	6	2	1.5	8.5	1.01				Not Pregnant
852	0.14	32	4	27.55	3	225	12	36	2700	6.5	2.48	44	0.3	2.62097	5.79016	4.96078	3	3	0	1	0	0.8		0.71
855	6.53	30	17	22.43	2	150	9	22	1650	8.73	12.41	18	0.95	0.703465	1.55161	1.78236	6	3	0	0	0	1		0.74
857	1.03	34	9	23.5	3	225	11	33	2475	14.45	5.29	31	0.47	2.73157	9.36567	4.38462	4	1	1	1	1	1.2	9	0.5	Y	Y	0	Abortion
858	1.22	38	7	21.48	4	300	11	44	3300	9.6	2.68	32	0.5	3.58209	23.9528	9.98556	4	4	0	2	0	1		0.68
859	3.66	36	11	25.82	2	150	10	20	1500	8.3	2.1	34	0.2	3.95238	9.80992	5.35197	13	12	1	6	2	1.1	7.5	1.19				Not Pregnant
861	2.48	34	7	22.2	3	225	10	30	2250	13.84	4.41	41	0.52	3.13832	6.42188	6.21019	3	3	0	0	0	1.1		0.78
862	2.6	23	14	25.01	2.5	187.5	10	32.2	2415	6.05	3.08	33	0.47	1.96429	5.40741	2.46918	9	5	1	3	2	1.3	7.5	1.08	Y	Y	1	Live birth
863	3.71	31	14	25.39	2	150	12	31	2325	5.87	1.97	51	0.69	2.9797	6.69173	6.35242	12	6	1	2	1	1.1		0.57	Y	Y	1	Live birth
864	3.67	29	12	20.9	2.5	187.5	10	24.5	1837.5	7.43	7.59	31	0.62	0.97892	1.32511	5.69397	22	18	6	11	1	0.9	9	1				Not Pregnant
865	2.67	32	12	18.22	2	150	7	14	1050	5.43	1.82	59	0.24	2.98352	3.01982	6.4955	10	7	0	3	2	1.2	7	0.58	Y	Y	1	Live birth
867	5.52	24	19	25.6	2.5	187.5	9	35	2625	6.84	2.38	34	2.08	2.87395	3.7551	4.81746	16	14	3	7	0	1		1.63
868	0.73	37	3	21.51	3	225	10	30	2250	11.3	5.53	38	0.54	2.0434	5.10606	2.5024	4	4	0	3	2	1.1	6	1.11				Not Pregnant
870	0.29	31	5	22.43	3	225	13	45	3375	16.07	4.96	37	0.65	3.23992	5.9944	2.8841	1	1	0	1	0	1		1.13
871	3.38	27	10	19.57	2	150	10	24	1800	8.65	3.14	51	0.95	2.75478	3.57357	2.06667	13	11	3	6	2	1.1	9	0.68	Y	Y	1	Live birth
872	13.87	22	20	26.8	2.5	187.5	12	40	3000	5.14	2.7	56	0.42	1.9037	3.18966	14.8734	19	13	5	6	0	0.8		1.03
873	3.02	20	16	22.66	2	150	8	13.8	1035	3.62	3.36	26	1.35	1.07738	2.98408	6.06195	18	15	0	8	2	1	6.5	1.13	Y
875	1.98	29	8	17.3	3	225	8	24	1800	8.35	2.51	34	0.6	3.32669	5.50898	26.1194	6	5	0	2	0	1		1.27
876	7.52	30	10	21.48	2.5	187.5	9	23.5	1762.5	6.85	7.06	44	0.74	0.970255	1.45911	7.28772	15	14	0	6	2	1.2	7	1.81				Not Pregnant
877	1.87	38	10	23.63	4	300	10	40	3000	6.12	2.66	39	0.57	2.30075	10.1603	2.44942	13	6	2	4	2	1.1	8.5	1.19	Y	Y	1	Live birth
878	2.02	35	8	17.97	3	225	8	24	1800	12.03	8.19	37	0.61	1.46886	1.56925	11.3263	7	1	1	1	1	1.2	9	0.76				Not Pregnant
879	8.27	33	13	20.8	2	150	11	26	1950	7.31	2.33	23	0.47	3.13734	10.2273	18.0485	15	7	2	4	1	1	9	1.19				Not Pregnant
880	0.64	39	5	19.81	3	225	9	27	2025	9.3	5.64	43	0.25	1.64894	7.23024	3.73693	3	3	0	2	0	0.5		0.47
881	5.72	27	19	26.81	2.5	187.5	9	20	1500	7.19	11.01	18	0.31	0.653043	0.624846	4.9883	25	18	0	8	0	1		1.01
882	3.72	28	16	21.23	2	150	10	25	1875	8.32	5.3	37	0.25	1.56981	2.57294	4.13366	12	9	0	4	2	1	7	0.45	Y	Y	1	Live birth
884	3.12	31	13	18.08	2	150	11	26	1950	4.74	5.09	43	4.04	0.931238	4.57983	4.31749	11	5	0	5	0	0.9		1.37
885	1.27	25	8	19.83	3	225	9	27	2025	7.01	2.36	23	0.27	2.97034	27.0984	9.01442	8	8	1	4	2	1	8	0.83	Y	Y	0	Ectopic Pregnancy
886	7.62	30	20	26.17	2	150	11	29	2175	11.86	14.48	26	0.36	0.819061	1.01105	2.17518	2	1	1	1	1	1.1	9	0.26	Y
887	0.22	39	4	18.42	3	225	7	19	1425	10.66	3.78	13.1	0.55	2.82011	6.51852	4.89669	2	0	0	0	0	1.3		0.27
888	1.52	33	6	24.09	3	225	8	24	1800	6.61	4.99	64	0.35	1.32465	4.2181	2.8098	5	4	0	2	1	0.9	6	0.79				Not Pregnant
890	3.11	23	12	17.58	2	150	10	20.5	1537.5	5.26	2.8	37	0.52	1.87857	1.7057	20.2174	14	13	0	5	2	1	7	1.06				Not Pregnant
891	7.95	27	20	22.22	2	150	10	21.5	1612.5	6.06	1.92	62	0.53	3.15625	7.20942	9.73239	15	6	2	3	2	1.3	8	1.15	Y	Y	1	Live birth
892	1.75	31	5	19.95	3	225	8	22	1650	7.12	2.54	59	0.35	2.80315	11.8115	7.21224	4	3	1	3	2	1.1	6.5	1.02	Y	Y	1	Live birth
893	5.45	31	12	19.43	2.5	187.5	12	31	2325	9.51	6.48	41	0.53	1.46759	7.7483	31	14	10	0	2	2	1	6	1.35				Not Pregnant
895	2.18	30	10	21.48	2.5	187.5	8	22.2	1665	5.92	2.62	38	1.15	2.25954	3.41481	5.60156	10	7	0	4	2	1	6.5	0.29				Not Pregnant
896	2.48	40	13	19.96	3	225	9	27	2025	6.54	2.7	38	0.93	2.42222	8.24194	9.5942	10	6	2	4	1	0.8	9	0.78				Not Pregnant
897	7.38	31	16	23.59	2	150	9	16	1200	6.26	4.3	45	0.2	1.45581	2.67105	5.35955	12	10	0	5	0	1.2		1.41
898	12.95	26	18	20.2	2	150	9	19.5	1462.5	8.64	10.14	67	0.92	0.852071	1.38934	3.08277	12	7	4	5	2	1.2	8.5	0.52	Y	Y	2	Abortion
900	15.23	31	20	19.98	2	150	9	14.8	1110	7.24	8.85	30	1.05	0.818079	9.17949	1.68861	28	24	3	11	0	1.2		0.87
901	4.01	32	14	18.08	2	150	9	17.4	1305	7.28	8.3	48	0.48	0.877108	0.69773	6.1323	10	9	3	7	0	0.85		2.93
902	0.84	37	8	23.19	3	225	12	44	3300	9.74	3.02	58	0.55	3.22517	7.232	9.73182	6	3	0	3	2	1.2	7	0.86				Not Pregnant
903	1.11	40	2	22.2	3	225	9	27	2025	6.95	3.15	63	0.62	2.20635	7.08439	13.8509	2	2	0	2	2	1.1	5	0.31	Y
904	3.94	27	16	22.86	2.5	187.5	8	19.5	1462.5	7.89	6.12	32	0.31	1.28922	1.30472	2.6768	13	11	1	6	0	1		0.6
905	1.86	29	10	19.95	2.5	187.5	9	27	2025	7.35	3.34	37	0.89	2.2006	29.4407	21.5333	13	8	0	6	2	1.2	7	0.82				Not Pregnant
906	28.49	30	26	25.24	2.5	187.5	9	18.1	1357.5	7.13	12.13	55	0.36	0.587799	0.812404	1.04856	11	10	1	8	0	1		0.88
908	3.09	28	16	21.48	4	300	9	36	2700	6.91	5.48	64	1.55	1.26095	2.79502		11	10	0	8	0	1.2		1.79
909	1.56	27	13	21.97	3	225	11	33	2475	9.03	4.69	28	1.18	1.92537	12.379	18.2875	9	9	2	5	2	1	8	0.77				Not Pregnant
910	1.29	35	5	21.97	4	300	9	36	2700	9.67	2.23	59	0.55	4.33632	10.8571	2.08325	5	1	0	1	0	1.2		1.15
911	2.96	31	8	18.52	3	225	7	21	1575	9.47	5.02	81	0.6	1.88645	8.52239	4.47965	6	6	0	4	2	1.2	6.5	1.19				Not Pregnant
912	0.7	39	3	19.57	3	225	10	28	2100	9.57	4.47	40	0.37	2.14094	9.36715	2.45335	3	1	0	1	0	1		1.01
914	3.4	30	13	20.83	2.5	187.5	12	39.5	2962.5	3.55	6.53	77	2.58	0.543645	10.3524	18.5465	13	11	1	3	1	1.1	9	1.13				Not Pregnant
915	9.2	24	17	27.01	2.5	187.5	9	23	1725	4.53	2.61	53	0.2	1.73563	5.5989	14.4355	18	13	0	4	0	0.9		0.68
916	0.21	36	2	22.46	3	225	12	36	2700	19.28	4.51	50	0.27	4.27494	4.1715	2.7871	3	2	0	2	2	0.6	5.5	0.37	Y	Y	1	Live birth
917	4.28	29	12	21.48	3	225	8	24	1800	8.06	4.75	55	0.4	1.69684	4.33756		10	9	1	4	0	1.3
918	2.67	31	17	20.44	2.5	187.5	10	29	2175	7.75	5.1	21	0.5	1.51961	11.9894	23.3205	13	11	0	3	0	1		1.95
919	0.87	40	8	22.2	3	225	10	30	2250	8.85	2.47	61	0.81	3.583	7.13462	11.8146	6	5	1	2	2	0.75	7.5	0.44				Not Pregnant
920	6.21	30	11	21.3	2.5	187.5	12	34	2550	5.52	9.27	51	0.36	0.595469		6.62987	16	15	1	13	2	1.2	8	0.39	Y	Y	2	Live birth
921	6.26	33	17	21.72	2.5	187.5	8	20.1	1507.5	6.23	3.75	51	0.56	1.66133	8.40602	3.52976	12	12	5	10	1	1.3	9	0.91				Not Pregnant
922	13.84	31	14	19.33	2	150	9	18.5	1387.5	6.14	2.97	25	0.8	2.06734	5.97525	5.56364	11	9	0	4	2	1	6.5	0.57	Y	Y	1	Live birth
923	0.62	32	5	19.72	3	225	8	24	1800	6.25	2.64	74	0.55	2.36742	3.57988	5.6682	4	3	1	3	2	0.7	7.5	0.95				Not Pregnant
924	1.13	34	5	22.2	4	300	9	36	2700	8.04	3.35	34	0.52	2.4	27.4706	8.72555	5	4	0	2	0	1.3		0.74
925	6.33	33	16	22.03	2.5	187.5	10	25	1875	5.07	6.78	53	2.63	0.747788	0.408394		15	13	0	10	0	1		2.12
926	0.51	40	5	25.89	3	225	9	32	2400	9.52	2.59	36	0.13	3.67568	6.25	5.33546	1	1	0	1	0	1		0.27
927	0.52	33	4	25.44	4	300	11	44	3300	14.93	1.9	33	0.22	7.85789			1	0	0	0	0	1
928	1.57	36	22	29.41	6	450	14	36	2700	6.87	3.02	41	0.3	2.27483	8.91195	3.59091	9	9	4	6	0	1.3		0.93
929	2.2	35	11	19.6	2.5	187.5	8	21.3	1597.5	7.49	4.52	60	0.37	1.65708	2.68203	29.4103	8	6	1	2	2	1.3	6.5	0.7				Not Pregnant
930	2.8	34	16	19.14	2.5	187.5	10	24.5	1837.5	7.53	3.75	48	0.54	2.008	2.46524		13	12	2	9	0	1
931	3.18	29	21	24.22	2.5	187.5	9	23.4	1755	5.52	1.7	41	0.75	3.24706	4.06774	8.05479	18	13	1	6	0	0.9		1.69
933	4.13	30	16	20.81	2	150	10	21	1575	6.92	7.99	51	0.23	0.866083	0.640833		14	11	2	5	0	1
935	2.71	38	9	17.51	3	225	8	24	1800	5.91	1.98	45	0.11	2.98485	4.34273	4.68951	6	5	0	2	2	1.1	6.5	0.85	Y	Y	2	Live birth
936	0.47	34	7	20.7	3	225	15	54	4050	8.27	5.03	76	0.24	1.64414	3.57764	10.4031	7	7	0	4	2	1.2	6.5	0.82	Y	Y	1	Abortion
937	3.31	31	16	24.61	2.5	187.5	11	29	2175	8.36	5.18	39	0.32	1.6139	2.44726	3.59434	15	13	3	6	0	1.3		0.79
938	6.19	33	16	22.21	2.5	187.5	9	25.7	1927.5	14	10.09	32	0.33	1.38751	2.44945	0.999625	9	8	1	4	0	1		2.93
939	1.04	37	9	26.03	3	225	11	37	2775	6.47	1.55	29	0.26	4.17419	7.78519	9.408	7	4	2	3	0	1.3		0.48
940	1.03	35	8	23.5	3.5	262.5	9	34	2550	8.34	1.7	23	0.37	4.90588	17.0877	23.4146	5	2	0	0	0	0.9		0.39
941	4.2	34	9	22.2	2.5	187.5	10	31	2325	7.46	3.51	25	0.29	2.12536	8.44091	18.0164	9	8	0	5	0	0.85		0.77
942	2.5	33	13	19.57	2.5	187.5	11	30.6	2295	8.45	3.86	32	1.48	2.18912	15.0286	13.7794	11	10	7	6	0	1		0.75
943	1.9	38	6	22.03	3	225	9	27	2025	7.94	6.42	34	0.52	1.23676	4.29969	4.82571	5	5	3	3	1	1.2	9	0.46	Y	Y	1	Live birth
944	1.75	32	11	20.28	3	225	10	31.5	2362.5	6.1	4.38	33	0.35	1.39269	3.22777	4.30785	8	8	0	6	2	1	6.5	1				Not Pregnant
945	3.9	34	16	20.45	2	150	8	17	1275	10.26	4.32	40	1.19	2.375	1.83629	10.2602	9	7	3	6	0	1		1.27
946	2.78	34	11	20.28	3	225	9	27	2025	6.4	3.68	32	0.16	1.73913	2.91892	5.2341	9	7	0	2	0	0.85		0.91
947	1.63	26	8	20.7	3	225	10	30	2250	7.32	3.38	57	0.96	2.16568	15.2178	18.4038	14	11	4	7	2	0.9	9	0.56				Not Pregnant
948	2.19	38	12	19.53	3	225	10	31	2325	8.66	5.63	43	0.46	1.53819	7.97778	5.7561	8	7	1	3	0	1		1.37
949	5.74	28	20	19.53	2.5	187.5	10	25	1875	8.68	3.96	41	0.52	2.19192	7.41732	13.6421	15	13	1	4	2	1	7.5	0.66				Not Pregnant
950	5.45	31	15	19.43	3	225	11	33	2475	7.68	4.58	32	0.58	1.67686	13.2295	7.70892	8	4	0	0	0	1		0.4
951	8.75	32	23	21.11	2	150	9	19	1425	6.28	4.59	16	0.61	1.36819	6.35252	11.7719	14	13	0	6	2	1.4	6	0.88				Not Pregnant
952	2	35	10	28.3	3	225	10	30	2250	7.07	3.86	33	0.31	1.83161	9.44531		11	8	0	4	2	0.8	7		Y	Y	1	Live birth
953	6.53	31	18	22.43	3	225	13	43	3225	6.79	5.77	20	0.6	1.17678	4.68582	1.50276	7	5	0	0	0	1		0.82
954	2.05	35	11	21.91	3	225	8	24	1800	6.19	8.37	27	0.21	0.739546	2.41706	10.5773	13	10	0	5	2	1	7	0.37	Y	Y	2	Live birth
956	3.26	35	15	18.31	2.5	187.5	8	21.6	1620	6.5	3.07	25	0.63	2.11726	1.10596	5.51051	9	9	1	3	0	0.8		1.65
957	2.16	26	7	19.72	2.5	187.5	9	24.7	1852.5	10.61	1.95	44	0.25	5.44103	11.2277	16.6033	5	5	0	2	2	0.9	6	1.36	Y	Y	1	Live birth
958	2.29	36	8	19.53	3	225	9	27	2025	13.03	6.76	50	0.25	1.92751	0.846984	2.63757	4	2	0	1	1	0.9		0.47	Y
959	7.35	30	13	26.56	2.5	187.5	9	23	1725	9.35	10.52	39	2.52	0.888783	0.588209	0.90084	13	9	0	6	2	0.8	7	0.74				Not Pregnant
960	15.07	29	34	16.73	1.5	112.5	9	13	975	5.79	9.53	39	0.56	0.607555	2.01429	12.9571	23	14	0	5	0	1.3		1.52
961	1.6	33	7	20.44	4	300	10	40	3000	7.15	4.57	38	1.19	1.56455	7.7746	13.4462	6	5	0	2	2	1.2	6	0.2				Not Pregnant
962	1.28	34	11	19.72	3	225	8	24	1800	6.25	4.45	42	0.49	1.40449	4.09954	4.98473	8	5	1	4	2	1.2	7.5	0.75	Y	Y	2	Live birth
963	2.85	32	13	20.2	3	225	9	27	2025	5.07	2.64	48	0.46	1.92045	3.00792	14.3806	12	9	0	3	2	1.2	7	1.3				Not Pregnant
965	0.68	25	13	20.08	3	225	6	18	1350	6.71	5.63	35	0.54	1.19183	2.21266	6.95139	6	6	2	5	0	1		0.83
966	0.49	40	9	20.76	3	225	9	27	2025	10.28	5.54	65	0.32	1.8556	4.71688	3.72798	7	5	0	3	2	0.9	6.5	0.87				Not Pregnant
967	1.84	27	18	20.69	3	225	8	24	1800	7.65	4.77	29	0.91	1.60377	5.65339	7.68657	16	15	2	5	1	1.3		0.83	Y	Y	1	Live birth
968	2.74	27	10	24.97	2	150	10	23.8	1785	6.46	3.23	32	0.78	2	5.36	7.46296	10	10	4	6	2	1	9	1.25	Y	Y	2	Live birth
969	1.26	27	10	21.26	3	225	8	24	1800	8.77	17.09	86	0.52	0.513166	8.42308	5.17808	8	7	0	4	0	1		0.82
970	2.11	30	29	23.5	1.5	112.5	13	23.7	1777.5	3.56	15.23	172	0.3	0.233749	0.745575	3.07692	16	15	1	8	0	0.6		0.64
971	1.07	36	4	22.31	3	225	11	33	2475	12.96	3.56	24	0.35	3.64045	8.66316	4.88761	4	4	2	4	0	0.9		1.18
972	2.45	28	25	22.27	2.5	187.5	9	23.4	1755	8.42	3.24	28	0.69	2.59877	1.68209	5.25778	16	14	3	10	2	0.9	8.5	1.02	Y	Y	1	Live birth
973	3.54	30	8	29.14	3.5	262.5	11	36	2700	5.12	6.1	41	0.69	0.839344	7.94667		12	10	0	4	0	0.9		0.86
974	1.68	29	13	28.76	3.5	262.5	10	35.5	2662.5	7.18	8.28	34	0.42	0.86715	1.6643		2	2	0	1	1	1	7	0.74	Y	Y	1	Live birth
975	10.43	32	13	30.47	3	225	9	27	2025	4.47	2.45	30	0.25	1.82449	4.43985	3.59733	12	9	2	4	1	0.7	9	0.48				Not Pregnant
976	1.68	25	9	21.78	3	225	5	15	1125	9.3	5.49	26	0.62	1.69399	7.98312	8.80311	4	1	0	1	0	1		0.68
977	5.5	31	16	19.29	3	225	10	30	2250	8.85	5.86	24	0.76	1.51024	11.5433	6.59542	11	9	0	3	0	1.2		0.78
978	3.38	39	23	20.45	2.5	187.5	9	23.4	1755	6.22	2.94	27	0.51	2.11565	3.76321	10.3333	14	14	1	10	0	1.1		2.2
979	7.54	36	18	22.23	2.5	187.5	7	18.2	1365	9.02	6.33	12	0.36	1.42496	4.30208	4.26087	18	18	8	10	2	1.4	9	0.42				Not Pregnant
980	1.95	25	7	18.07	2.5	187.5	10	26.6	1995	12.65	3.37	28	0.14	3.75371	13.036	11.3491	11	8	0	3	2	0.9	5	0.52				Not Pregnant
981	1.94	32	9	17.01	2.5	187.5	8	22.1	1657.5	7.28	2.88	40	0.63	2.52778	2.06728	5.96927	11	9	4	5	2	0.8	8.5	1.19				Not Pregnant
982	1.23	36	4	19.72	3	225	7	18.5	1387.5	9	3.85	43	0.24	2.33766	13.7419		4	4	2	3	1	1	9					Not Pregnant
983	5.4	32	16	22.2	2.5	187.5	9	24.6	1845	6.1	7.09	37	0.7	0.860367	0.76431	2.80742	13	12	6	6	2	1.1	8.5	1.75	Y	Y	2	Live birth
985	3.71	23	13	21.48	2.5	187.5	9	24.6	1845	9	3.36	21	0.23	2.67857	4.92388	5.79344	8	7	0	2	2	1.1	6.5	1.2	Y	Y	1	Live birth
986	4.53	33	19	21.88	2.5	187.5	9	22	1650	8.06	9.94	26	1.05	0.810865	2.02903	5.04082	14	13	4	12	2	0.8	8.5	1.05	Y	Y	1	Abortion
988	2.2	35	13	19.6	3	225	8	24	1800	8.55	2.64	69	0.83	3.23864	6.01201	14.2886	12	10	1	4	2	1.2		1.04				Not Pregnant
989	2.36	37	12	22.03	2.5	187.5	12	34	2550	8.34	6.15	19	0.58	1.3561	13.1579	15.8763	9	7	1	4	2	0.9	7	0.66	Y	Y	1	Live birth
990	1.05	34	6	28.7	4	300	8	32	2400	9.44	3.22	29	0.97	2.93168	5.60779	6.64333	1	1	0	0	0	0.7		1.12
993	0.83	38	10	22.2	3	225	10	30	2250	7.28	3.94	31	0.79	1.84772	9.71983	15.7447	9	9	0	3	1	0.7	7	0.68				Not Pregnant
995	2.84	27	15	26.35	3	225	10	36	2700	6.23	3.47	29	0.37	1.79539		2.93944	13	9	2	8	0	1.2		0.87
996	4.74	25	13	18.42	2.5	187.5	10	25	1875						7.24599	13.0061	18	18	5	12	2	0.9	8.5	1.7	Y	Y	2	Live birth
997	6.72	26	18	20.81	2	150	9	17.5	1312.5	7.08	5.53	27	0.48	1.28029	0.876534	1.02622	14	11	2	5	0	0.9		0.96
998	1.79	33	13	28.23	3	225	12	49	3675	7.58	3.56	38	0.29	2.12921	3.02637	3.43454	3	3	0	1	0	1		0.42
999	5.97	31	12	20.2	2.5	187.5	8	20	1500	8.13	7.7	42	1.29	1.05584	1.41872	4.30556	14	10	0	3	2	1.2	6	0.61	Y
1000	2.28	31	10	22.2	2.5	187.5	10	30.6	2295	7.24	4.11	25	0.36	1.76156	10.801	9.42424	10	10	3	7	1	1	9	0.3				Not Pregnant
1001	1.22	40	8	21.83	3	225	12	43	3225	7.72	2.62	22	0.39	2.94656	6.32353	6.36059	7	6	0	0	0	0.9		0.78
1003	2.96	31	19	20.31	3	225	9	27	2025	7.97	5.23	60	0.54	1.5239	1.2269	3.54912	15	11	0	3	0	1.3		1.31
1004	5.54	33	13	21.83	2.5	187.5	8	19.7	1477.5	6.59	5	32	0.89	1.318	0.931651	4.6275	17	7	0	5	0	0.9		1.46
1005	1.27	28	7	20.76	3	225	8	24	1800	9.57	2.82	33	2.72	3.39362	7.81057	4.73523	4	4	0	3	2	0.8	5.5	0.7	Y
1007	1.13	24	8	24.39	3	225	8	24	1800	9.39	3.41	42	0.9	2.75367	9.55921	5.24042	7	6	0	2	0	1.2		0.74
1008	1.9	25	12	19.68	2.5	187.5	10	27.4	2055	3.92	2.82	21	2.47	1.39007	33.449	28.5156	14	13	6	9	2	1.1	8.5	0.28	Y	Y	1	Live birth
1009	4.55	27	18	22.66	2.5	187.5	10	22.5	1687.5	6.39	2.85	14	0.48	2.24211	2.33852		18	15	0	1	0	1
1010	1.33	33	5	22.04	3	225	8	24	1800	7.98	4.17	39	0.52	1.91367	4.95852	4.99205	4	3	0	2	1	1.2	7	0.57				Not Pregnant
1011	0.77	36	5	28.13	4	300	19	76	5700	18.51	4.58	51	0.43	4.04148	6.00275		1	1	0	0	0	0.5
1012	2.33	29	16	32.66	4	300	11	44	3300	8.74	6.88	24	0.42	1.27035	2.36335	14.7586	12	12	4	9	1	0.9		0.52				Not Pregnant
1013	5.39	33	9	21.26	3	225	9	27	2025	8.13	2.7	18	0.44	3.01111	11.1442	5.13982	7	6	1	4	0	1.1		0.63
1014	3.25	28	19	24.97	3	225	9	27	2025	7.2	5.03	3	1.29	1.43141	3.11765	6.26971	12	10	0	8	0	1		1.26
1015	16.23	28	28	21.94	2	150	9	16.5	1237.5	5.23	4.99	37	0.54	1.0481	2.34908	8.51923	22	16	4	8	0	1.2		0.85
1016	16.76	26	22	20.32	3	225	9	25	1875	6.69	4.08	35	0.98	1.63971	1.73256	15.219	22	15	0	8	0	1		1.86
1018	2.37	36	15	20.2	4	300	11	44	3300	4.62	0.77	2	0.13	6	24.9554	123.136	9	6	0	2	0	1		1.03
1019	1.6	32	10	20.8	2.5	187.5	8	21.6	1620	8.45	3.75	43	0.17	2.25333	10.2889	7.24315	7	7	2	6	2	1	7	0.35				Not Pregnant
1020	4.45	29	12	22.2	2.5	187.5	9	22	1650	7.39	5.53	23	0.27	1.33635	4.53429		13	11	0	6	2	1.1	7					Not Pregnant
1021	2.1	25	10	17.69	1.5	112.5	10	16.9	1267.5	12.33	7.33	20	0.41	1.68213	4.34483	5.29758	7	6	1	4	2	0.8	8	0.82	Y	Y	1	Live birth
1022	9.88	28	14	23.14	2	150	12	25	1875	6.24	3.59	19	0.23	1.73816	3.01416	19.697	12	6	2	4	0	1		2.14
1023	3.35	37	15	25.53	3	225	11	33	2475	8.3	4.98	18	0.2	1.66667	12.0769	7.29487	12	11	2	8	0	0.7		1.07
1024	2.88	25	9	22.48	3	225	10	30	2250	5.71	3.76	20	0.22	1.51862	10.1341	36.6774	10	10	1	4	0	0.6		1.28
1025	7.57	31	14	22.21	3	225	10	28	2100	5.43	4.11	26	0.59	1.32117		34.8571	25	24	3	13	0	0.9		5.95
1026	2.14	28	20	18.31	2.5	187.5	9	23.4	1755	10	4.35	47	0.7	2.29885	14.0909	15.736	14	12	3	10	2	0.8	8	0.87	Y	Y	1	Live birth
1027	2.1	37	9	19.6	3	225	9	31	2325	7.77	2.64	55	0.65	2.94318	5.57009	14.7035	8	5	1	4	0	1		0.94
1029	0.38	33	6	28.34	4	300	12	56	4200	8.68	4.44	34	0.21	1.95495	7.28205	4.41463	6	6	4	5	2	1	8.5	0.97	Y	Y	2	Live birth
1031	0.82	34	17	22.58	4	300	10	39	2925	8.05	2.95	38	0.39	2.72881	2.44776	17.2054	10	9	0	4	0	0.9		0.89
1032	0.7	36	7	19.38	3	225	10	34	2550	6.95	2.58	36	0.74	2.6938	5.09703	6.51556	4	4	0	1	0	0.6		1.21
1033	1.78	28	19	22.2	2.5	187.5	9	22.54	1690.5	7.78	6.92	27	0.64	1.12428	1.07893	5.00769	19	17	7	12	0	0.7		2.1
1034	4.8	33	16	18.34	2.5	187.5	8	20	1500	12.61	5.73	40	0.49	2.2007	5.14754	9.97531	12	12	3	8	2	1	8.5	0.43	Y	Y	1	Live birth
1035	0.58	31	6	19.15	3	225	14	49	3675	6	3.91	27	0.46	1.53453	2.03578	9.7788	4	3	0	1	0	1		3.82
1036	3.43	34	19	21.09	2.5	187.5	9	22.5	1687.5	5.91	4.68	27	0.65	1.26282	7.05932		15	13	2	9	0	1
1037	3.17	35	14	19.04	2	150	7	14	1050	5.11	3.6	31	0.47	1.41944	1.51005	4.53482	10	9	1	6	2	0.9	7	0.76	Y	Y	2	Live birth
1038	11.13	36	11	18.73	2.5	187.5	9	23.4	1755	7.72	2.21	40	0.24	3.49321		7.21825	10	10	1	5	2	0.8	7	0.89	Y
1039	4.6	25	14	23.61	3	225	12	43	3225	8.12	7.96	28	1.18	1.0201	2.26816		11	7	1	4	0	1.2
1040	8.04	26	28	29.07	2.5	187.5	9	23.4	1755	5.32	11.71	23	0.29	0.454313	0.340175	0.747671	23	20	1	3	0	1.4		1.98
1041	2.1	33	6	23.23	3	225	7	21	1575	6.38	2.12	52	0.39	3.00943	12.6966	6.6	4	3	0	1	0	1		0.7
1042	3.84	27	15	18.44	2	150	10	24	1800	9.92	5.04	32	0.29	1.96825	5.41379	63.8214	13	9	1	6	2	1	7.5	1.28	Y	Y	2	Live birth
1043	3.08	33	9	17.58	3	225	11	39	2925	8.56	5.15	33	0.63	1.66214	14.4839	28.5679	13	7	3	3	0	1.6		0.39
1044	1.48	36	8	19.14	3	225	10	35	2625	9.42	4.07	40	0.52	2.3145		5.77881	5	4	2	2	1	1.1	9	0.44				Not Pregnant
1045	0.6	38	7	25.39	3	225	6	18	1350	5.88	2.92	93	0.28	2.0137	1.71114	1.79176	3	3	0	3	0	0.8		0.83
1046	3.12	26	21	20.44	2.5	187.5	10	26	1950	6.04	5.14	27	0.97	1.1751	16.4588	10.609	19	18	2	9	1	0.9		1.11	Y	Y	1	Live birth
1047	4.47	34	9	21.23	2.5	187.5	8	22	1650	8.67	5.06	18	0.57	1.71344	7.78922	8.50584	8	7	2	5	2	1.1	8	0.6	Y	Y	2	Live birth
1049	5.84	29	17	28.69	2.5	187.5	10	26.5	1987.5	6.32	10.1	59	0.43	0.625743	1.26129	1.95283	18	16	2	9	2	1.3	7.5	0.8				Not Pregnant
1050	3.46	23	15	20.43	2.5	187.5	9	23	1725	7.05	3.42	38	1.64	2.0614	11.4713	12.3923	12	11	0	6	1	1		0.89	Y
1051	4.96	33	19	28.5	3	225	9	33	2475	6.37	2.45	23	0.65	2.6	6.76119	6.45854	5	2	0	0	0	0.9		0.3
1052	1.49	37	3	20	2	150	7	13.1	982.5	10.69	2.93	27	0.25	3.64846	3.81687	2.80385	2	2	0	1	0	1.3		0.63
1053	3.77	34	14	24.46	2.5	187.5	10	25	1875	6.58	4.17	36	0.31	1.57794	0.545667	1.52226	17	14	0	5	1	1		0.93				Not Pregnant
1054	8.81	38	23	19.05	2	150	9	22	1650	6.6	4.85	32	0.39	1.36082	6.31548	8.27717	15	13	9	9	2	0.8	9	0.79	Y	Y	1	Live birth
1055	1.3	26	9	19.53	3	225	10	35	2625	9.4	1.63	45	0.66	5.76687	5.99685		9	8	2	3	2	1	8	1.15				Not Pregnant
1056	1.53	39	7	20.96	2.5	187.5	9	28.4	2130	8.08	2.51	39	0.42	3.21912	12.6667	11.6703	5	0	0	0	0	0.7		0.9
1057	0.94	35	6	22.2	3	225	10	35	2625	13.09	4.49	33	0.16	2.91537	9.96216	5.67781	3	3	0	2	2	1.1	5.5	0.51				Not Pregnant
1058	1.43	28	11	19.71	2	150	10	26	1950	9.62	6.34	64	0.69	1.51735	6.87336	7.20285	8	8	1	5	2	1.05	7.5	0.75				Not Pregnant
1059	2.09	31	10	17.01	3	225	9	27	2025	7.39	3.55	55	0.43	2.08169	2.35411	23.2241	9	5	1	3	2	1.3	7	1.22				Not Pregnant
1060	6.51	34	28	23.88	2	150	8	16	1200	6.28	3.58	50	0.41	1.75419	1.40378	5.70667	25	20	3	10	0	1.1		1.16
1061	17.53	35	21	23.05	2	150	8	16	1200	4.9	11.1	47	0.32	0.441441	0.356955	1.15103	14	8	2	4	0	1		0.83
1062	1.03	32	10	25	3	225	11	40	3000	5.17	2	37	0.44	2.585	8.60317	3.9284	9	8	1	6	2	1.1	8	0.59				Not Pregnant
1063	1.09	25	11	22.27	3	225	8	24	1800	6.73	5.99	44	0.72	1.12354	2.90989		6	5	0	3	0	1		0.88
1064	5.38	30	18	22.2	2	150	7	14	1050	9.83	15.64	52	0.43	0.628517	0.337143		13	11	0	6	0	1
1065	7.56	29	24	22.2	2	150	10	19.5	1462.5	5.62	6	25	0.36	0.936667	1.77596	5.15309	25	20	5	10	0	1		1.01
1067	2.66	29	11	18.99	2.5	187.5	10	27	2025	8.22	2.49	43	0.35	3.3012	4.68986		7	7	4	6	2	1.1	9		Y	Y	2	Live birth
1068	2.66	33	10	18.99	2.5	187.5	9	22	1650	8.22	2.49	43	0.35	3.3012	4.68986	17.0261	7	6	1	3	2	1.1	7.5	0.58				Not Pregnant
1069	2.1	31	17	24.44	2.5	187.5	8	20	1500	8.69	2.75	32	0.1	3.16	5.25926		8	6	0	0	0	0.8
1070	2.37	35	15	25.78	4	300	10	40	3000	8.83	5.19	61	1.22	1.70135	3.76082		14	10	1	5	0	1
1071	1.6	38	14	22.2	3	225	11	33	2475	7.25	3.1	53	0.44	2.33871	6.45024	18.8507	9	8	2	3	0	1		0.63
1072	3.7	31	11	22.06	2	150	11	28	2100	8.37	4.73	48	0.78	1.76956	4.70896	1.25386	9	9	3	4	0	1		2.04
1073	5.03	27	12	19.53	2.5	187.5	8	22	1650	9.1	5.53	33	0.59	1.64557	8.72662		10	3	0	1	0	1.5
1074	4.07	29	26	22.58	3	225	9	27	2025	7.07	5.75	33	0.49	1.22957	3.31235	3.40252	10	10	1	7	1	0.6	9	0.45	Y	Y	1	Live birth
1076	5.65	33	22	18.87	2.5	187.5	8	22	1650	7.34	4.95	39	0.38	1.48283	2.28652		22	17	5	12	0	1.4
1077	3.39	30	14	20.13	2.5	187.5	9	24.5	1837.5	5.14	2.82	27	0.6	1.8227	2.18256	8.95395	12	10	1	7	2	1.3	7.5	1.66	Y	Y	2	Live birth
1078	1.94	32	10	19.57	2.5	187.5	9	24.6	1845	8.54	4.79	30	0.37	1.78288	8.44749	9.18333	7	5	0	2	2	0.8	7	1.06	Y
1079	2.92	28	12	22.1	2.5	187.5	9	25	1875	5.67	1.41	49	0.74	4.02128	15.6019	32.7333	13	12	1	6	2	1.1	7.5	0.65	Y	Y	1	Live birth
1080	9.82	26	35	19.92	2	150	9	15.8	1185	7.88	5.17	12	0.28	1.52418	4.59533	7.76316	19	19	5	13	0	1		1
1082	2.26	40	6	29.38	3	225	13	58	4350	4.46	1.66	32	0.14	2.68675	6.19531	3.41104	7	7	1	4	2	1	7	0.68				Not Pregnant
1083	1.84	30	18	23.03	2.5	187.5	11	29.4	2205	7.17	3.03	36	0.62	2.36634	6.3224	10.1024	18	14	3	8	1	0.9	9	0.69	Y	Y	1	Live birth
1084	1.13	24	8	24.39	3	225	9	27	2025	10.31	2.35	47	1.62	4.38723	8.47097	12.4151	6	6	0	2	0	1.3		0.46
1085	1.13	35	10	22.2	3	225	8	24	1800	5.87	1.07	72	1.5	5.48598	11.0141	10.6054	5	5	0	3	0	0.7		1.18
1086	4.28	28	18	18.78	2.5	187.5	8	20	1500	8.17	5.2	40	0.8	1.57115	14.6562	8.80128	15	15	3	8	1	1.1	8	1.32				Not Pregnant
1087	1.81	40	10	26.77	4	300	10	40	3000	7.44	4.42	44	0.49	1.68326	4.08625	2.20715	9	9	0	2	1	1		1.49	Y	Y	1	Live birth
1088	1.53	33	5	22.2	3	225	9	27	2025	7.34	3.46	58	1.06	2.12139	6.22857	2.96552	5	4	2	2	1	0.8	8	0.66	Y	Y	0	Ectopic Pregnancy
1089	2.61	28	10	22.89	3	225	10	36	2700	7.71	5.67	33	0.47	1.35979	3.59726		8	8	0	4	1	1.1	7					Not Pregnant
1090	4.65	34	14	17.26	2	150	9	20	1500	7.08	2.41	59	0.42	2.93776	7.29534	5.7305	8	7	1	4	1	1.2	8	0.64	Y	Y	1	Live birth
1091	2.24	30	10	22.2	2.5	187.5	10	27.5	2062.5	9.1	6.76	34	0.93	1.34615	12.0935	32.209	8	8	0	3	0	1.2		2.37
1092	5.37	32	29	27.1	3.5	262.5	9	30	2250	4.01	3.41	37	0.62	1.17595	2.52242	16.9107	26	20	0	4	0	1.1		2.56
1094	7.55	36	24	23.05	3	225	9	23.6	1770	6.91	14.74	47	0.47	0.468792	0.349222	1.96762	15	15	2	7	0	0.9		1.45
1095	6.77	32	18	20.81	2	150	8	16	1200	7.04	2.77	28	0.69	2.54152	7.10938	15.9688	11	9	0	0	0	1		0.84
1096	12.65	28	24	24.22	2.5	187.5	9	20.4	1530	6.33	11.29	50	1.13	0.560673	0.669221	3	14	10	2	6	0	0.7		1.46
1097	1.98	31	10	22.2	3	225	10	30	2250	8.83	7.58	39	1.36	1.16491	2.86129	5.82424	10	7	1	1	1	0.9		1.55	Y	Y	1	Live birth
1098	2.23	31	11	21.26	3	225	10	30	2250	7.34	4.61	44	0.62	1.59219	8.63351	7.98266	12	8	3	4	1	0.75	9	0.92	Y	Y	1	Live birth
1099	3.35	31	14	17.93	2.5	187.5	10	27.6	2070	6.56	7.93	29	0.54	0.827238	10.1746	6.59539	12	10	2	4	1	1.1	9	0.79				Not Pregnant
1100	1.05	32	7	24.22	3	225	10	30	2250	6.53	3.06	52	1.57	2.13399	14.6907	12.1091	4	4	0	2	0	1.3		0.45
1101	5.39	35	18	18.69	2.5	187.5	10	25.9	1942.5	5.77	3.81	47	0.27	1.51444	2.90389	10	16	12	2	5	0	1		1.76
1102	24.2	28	23	27.6	3	225	13	69	5175	4.81	3.7	17	0.31	1.3	3.73276	12.5798	24	17	0	7	0	1.1		1.8
1103	1.98	30	12	22.2	3	225	10	30	2250	8.88	3.42	44	0.46	2.59649	4.56502	5.9108	5	4	0	4	1	1.1	7	0.29	Y	Y	1	Live birth
1104	9.85	34	22	23.31	2.5	187.5	10	24	1800	5.48	4.25	22	1.57	1.28941	4.76382	11.6289	19	17	0	11	0	1		0.98
1106	8.25	36	17	19.2	2.5	187.5	9	22.5	1687.5	6.62	4.46	50	0.48	1.4843	3.38189		16	16	1	8	0	1
1107	3.3	34	12	22.66	3	225	8	24	1800	8.79	5.91	55	0.42	1.48731	5.21983	3.90254	6	2	0	2	1	1.1	6	0.38	Y	Y	1	Live birth
1108	17.55	31	35	22	2	150	10	17	1275	6.96	8.48	31	0.36	0.820755	0.896519	4.40972	13	9	4	7	0	0.85		0.62
1109	2.18	32	7	22	3	225	9	27	2025	6.6	2.91	38	0.58	2.26804	6.11864	7.08679	8	8	0	3	1	1	7	1.14	Y	Y	1	Live birth
1110	2.37	32	11	17.72	1.5	112.5	10	27	2025	5.12	9.32	87	2.92	0.549356	4.1039		16	15	3	9	0	0.7		1.34
1111	3.38	23	20	24.61	2.5	187.5	9	22.5	1687.5	5.25	26.43	60	0.85	0.198638	0.203478	2.38025	15	15	2	7	0	1		4.44
1113	3.75	27	11	22.06	2.5	187.5	9	22.5	1687.5	7.66	4.95	40	0.52	1.54747	7.59361	7.44015	11	11	3	9	1	1.2	9	1.26				Not Pregnant
1114	10.45	35	24	18.36	2	150	10	17	1275	6.64	4.39	48	1.33	1.51253	6.56957	62.1111	15	11	2	5	0	1.1		1.47
1115	7.88	32	15	21.08	2.5	187.5	10	25	1875	6.84	5.56	56	0.81	1.23022	8.90345	3.6169	15	9	0	7	0	1		1.03
1116	9.48	27	11	18.38	3	225	11	31.5	2362.5	5.74	4.75	37	0.69	1.20842	1.01758		22	20	1	13	0	1		2.92
1117	7.7	31	19	28	3	225	13	46	3450	4.47	1.15	37	0.69	3.88696	8.36885	12.2245	13	8	3	4	1	1.2	8	1.64	Y	Y	1	Live birth
1118	2.9	35	27	22	4	300	9	36	2700	4.9	1.98	23	0.51	2.47475	8.67883	15.7097	20	17	4	9	1	1		1.75				Not Pregnant
1119	3.61	38	7	22	3	225	9	32	2400	12.49	2.62	25	0.34	4.76718	12.6617	6.71724	5	5	0	2	1	0.9	6	0.87	Y
1121	5.51	33	10	22.89	3.5	262.5	10	35	2625	7.23	6.99	21	0.88	1.03433	5.51258	8.9011	10	9	1	2	1	0.9	8	0.79				Not Pregnant
1122	4.89	29	25	30.47	3	225	10	30	2250	5.95	6.03	16	0.77	0.986733	3.01408	14.7941	15	13	0	3	0	1.2		0.42
1123	0.9	33	10	23.83	3	225	9	27	2025	6.33	5.04	41	0.55	1.25595	3.37002		9	8	2	4	0	0.9		1.15
1124	2.14	31	17	22.49	2.5	187.5	11	31.4	2355	7.83	1.93	34	0.68	4.05699	9.84375	9.81203	8	6	1	3	0	0.8		1.33
1125	3.98	31	14	18.42	3	225	10	30	2250	7.59	6.23	20	1.09	1.2183	2.85577	3.54049	12	11	3	4	1	1.2	9	0.81				Not Pregnant
1126	1.15	34	5	22	3	225	7	14	1050	11.97	6.34	77	0.18	1.88801	1.52106		3	3	0	1	0	1		0.49
1127	2.84	28	17	22.43	2	150	9	22	1650	7.52	6.44	52	0.43	1.1677	8.44882	9.78395	12	12	0	6	0	1		0.64
1128	3.37	33	14	22.04	3	225	9	27	2025	7.03	6.67	30	0.88	1.05397	4.51945	3.70033	9	9	2	6	2	1	8	0.67				Not Pregnant
1129	2.85	32	18	20.2	3	225	8	24	1800	5.78	2.53	41	0.49	2.28458	1.89857	10.9281	16	6	1	2	0	1.2		1.55
1130	2.38	32	12	19.88	4	300	10	40	3000	9.15	5.37	30	0.68	1.70391	22.4059	41.2115	12	10	0	3	1	0.9		1.21				Not Pregnant
1131	2.48	35	12	22	4	300	11	44	3300	13.71	7.15	53	0.58	1.91748	2.69223	7.16026	9	8	1	4	1	1		0.81				Not Pregnant
1132	0.62	32	6	19.72	3	225	8	24	1800	8.11	4.01	37	0.57	2.02244	3.16718	6.01272	6	4	1	3	0	0.9		0.95
1133	9.88	28	16	23.14	2.5	187.5	9	23	1725	6.62	2.79	65	0.29	2.37276	0.482175	14.1489	14	10	1	4	0	1		2.07
1134	2.58	27	10	21	3	225	11	39	2925	6.09	7.57	21	0.61	0.804491	1.51351	9.30645	16	11	2	5	1	1.2		1.82	Y	Y	1	Live birth
1135	16.92	30	26	26.04	2.5	187.5	9	24	1800	6.34	4.48	52	0.51	1.41518	5.36424	4.21397	8	3	0	1	0	1		1.07
1136	1	38	6	15.63	4	300	9	36	2700	11.92	5.78	42	0.46	2.06228	18.1333	8.31638	6	4	0	3	2	1.1	7	0.84				Not Pregnant
1137	3.53	33	8	22.23	4	300	10	39	2925	8.7	3.62	23	0.48	2.40331	14.7623	9.14286	9	8	0	4	0	1.2		0.99
1138	0.36	36	3	21.19	4	300	8	32	2400	14.59	9.48	35	0.9	1.53903	4.28599	4.65272	1	1	0	0	0	0.8		0.32
1139	6.87	33	21	23	2.5	187.5	9	26.6	1995	5.18	4.42	33	0.41	1.17195	0.832711	4.70288	15	12	2	4	0	1		0.8
1140	0.38	37	2	21.34	3	225	11	33	2475	17.63	3.94	22	0.57	4.47462	6.86833	1.47802	1	1	0	1	0	0.7		0.63
1141	3.24	31	13	28	4	300	12	52	3900	6.73	4.21	22	0.33	1.59857	3.25201	3.34598	2	2	0	1	0	0.8		0.3
1142	7.01	36	14	23.12	3	225	11	33	2475	7.31	4.78	45	0.33	1.52929	1.9985	2.37937	12	10	0	5	0	1		1.53
1144	1.8	32	5	25.95	4	300	10	40	3000	9.29	4.85	54	0.7	1.91546	5.23448	5.87105	4	3	0	2	0	1.1		1.04
1145	5.13	26	32	28.6	4	300	10	45	3375	5.24	7.5	35	0.31	0.698667	2.25476	2.52956	17	12	0	3	0	1.5		0.79
1146	2.47	31	6	21.09	4	300	11	44	3300	1.99	2.34	58	0.27	0.850427	12.9275	23.4123	10	6	0	3	0	0.9		1.7
1147	3.35	27	22	19.96	2.5	187.5	9	23.4	1755	5.2	5.13	33	0.63	1.01365	9.96825	6.59908	13	13	1	9	0	1		0.87
1148	4.15	31	15	22	2.5	187.5	10	26.7	2002.5	7.14	4.03	39	0.48	1.77171	4.06169	13.156	15	14	2	9	0	1		0.77
1149	2.74	25	15	27.6	3	225	12	48	3600	5.67	3.04	33	1.57	1.86513	2.39957	6.71837	8	8	1	6	1	1.2		0.47	Y	Y	1	Live birth
1150	4.1	26	17	20.78	2	150	10	25	1875	6.63	2.84	27	0.32	2.33451	7.85128	3.38674	11	11	0	1	0	1		1.23
1151	1.94	30	11	22.2	3	225	9	31	2325	7.63	2.83	25	0.98	2.69611	7.51402	7.31064	4	1	0	1	0	1		0.66
1152	1.79	33	14	28.23	5	375	12	67	5025	8.61	5.81	30	0.19	1.48193	5.94872	2.63056	6	4	0	2	2	0.9	6	0.66				Not Pregnant
1153	3.03	36	11	18.26	2.5	187.5	8	22	1650	8.19	3.55	77	0.46	2.30704	6.73064	11.9149	10	8	0	5	0	1.1		1.26
1154	3.98	36	10	25	3	225	9	27	2025	5.38	3.18	37	0.47	1.69182	11.4537	4.06607	11	11	0	2	1	1.1	7	0.56	Y	Y	1	Live birth
1155	9.1	30	16	19.23	1.5	112.5	9	12.9	967.5	5.57	4.46	47	0.62	1.24888	5.52535	20.7727	19	13	0	5	0	1.4		0.98
1156	2.71	37	18	24.84	3	225	9	27	2025	5.72	2.65	46	0.27	2.15849	7.28708	2.82705	8	7	0	2	2	1.3	6	0.84	Y	Y	0	Live birth
1157	1.13	35	4	24	3	225	10	30	2250	12.21	5.92	42	0.26	2.0625	8.58621	9.14798	5	5	3	5	1	1.2	9	0.83	Y	Y	1	Live birth
1158	0.14	32	3	17.22	3	225	8	24	1800	8.58	3.08	30	0.3	2.78571	7.22312	8.11182	2	1	1	1	0	1.1		0.64
1159	0.7	36	4	19.38	4	300	12	48	3600	7.74	4.1	19	0.66	1.8878	19.0556	18.7803	3	2	0	1	1	0.9	6	1.29				Not Pregnant
1160	1.15	36	6	23.44	3	225	7	21	1575	4.73	1.12	34	0.3	4.22321	39.9459	10.8244	6	5	0	2	0	1.3		0.7
1161	0.88	31	9	21.91	3	225	8	24	1800	2.14	1.34	33	7.34	1.59701	16.5349	6.06273	8	6	0	3	0	1		0.56
1164	4.98	25	26	25.4	2.5	187.5	11	26.4	1980	6.76	7.42	35	0.69	0.911051	2.53191	2.25365	22	19	1	9	0	1.2		1.66
1165	6.94	37	27	23.05	2.5	187.5	10	22.5	1687.5	6.53	4.83	26	0.65	1.35197	2.27087	5.65566	22	9	4	3	0	0.8		2.6
1166	1.13	35	9	22.2	3	225	7	21	1575	6.67	1.44	48	0.74	4.63194	14.7547	9.77249	6	6	0	2	2	1	6	0.89	Y	Y	1	Live birth
1168	0.8	36	3	20.83	3	225	9	32	2400	9.37	3.22	59	1.98	2.90994	3.40897		3	1	0	1	0	0.6		0.78
1169	0.66	29	10	20	3	225	10	30	2250	7.52	1.39	18	0.38	5.41007	26.0519	12.519	6	5	0	2	2	1	6	1.21				Not Pregnant
1170	1.23	29	13	22.31	3	225	8	24	1800	8.39	3.14	37	0.87	2.67197	6.14336	8.03614	7	7	0	1	0	0.9		1.24
1171	2.06	36	10	26.11	3	225	10	30	2250	7.48	3.07	65	0.53	2.43648	6.01878	8.79882	16	8	0	3	2	0.85	7	0.99	Y	Y	1	Live birth
1172	2.98	34	14	24	3	225	8	27	2025	7.79	4.74	19	0.23	1.64346	2.39055	3.45773	2	1	0	1	0	1		0.51
1173	3.25	32	17	23	2.5	187.5	10	25.4	1905	6.96	5.09	40	0.61	1.36739	1.33143	57.931	17	17	0	4	0	0.9		2.41
1174	7.48	30	33	19.38	1.5	112.5	10	13.3	997.5	6.86	9.52	29	0.35	0.720588	2.30362	3.25	19	13	1	8	0	0.9		0.62
1175	4.62	29	18	24.91	2.5	187.5	9	23.8	1785	6.47	2.22	32	0.48	2.91441	10.1212	5.08017	16	12	2	7	1	1		1.1				Not Pregnant
1176	1.59	29	9	20.2	3	225	8	24	1800	10.33	6.8	56	1.23	1.51912	0.693559	5.21352	7	7	0	6	2	1.1	7	1.27	Y	Y	1	Live birth
1177	3	30	16	20.58	2.5	187.5	9	25	1875	7.15	2.89	29	0.45	2.47405	1.22738	20.9362	11	9	4	5	0	1.4		0.87
1178	4.79	31	16	20.03	2	150	10	20	1500	5.96	3.91	33	0.53	1.5243	2.63683	10.5528	16	16	2	11	1	1.1		1.75	Y
1179	1.56	31	6	23.44	3	225	12	43	3225	8.91	2.41	17	0.43	3.6971	15.5745	7.44589	6	4	1	2	0	1		0.76
1180	1.74	32	21	27.1	3	225	9	27	2025	6.58	4.75	43	0.37	1.38526	1.57622	4.04687	15	3	2	3	0	1.1		0.8
1181	1.6	29	5	19.57	3	225	10	35	2625	11.32	3.58	21	0.64	3.16201	13.7295	14.6828	4	3	1	2	2	0.6	7	0.82	Y	Y	2	Live birth
1183	1.71	27	10	20.55	2.5	187.5	9	25.3	1897.5	10.67	3.74	46	0.88	2.85294	8.19337	6.36471	11	11	0	5	1	1	7	0.68				Not Pregnant
1184	9.08	30	33	21.09	2	150	8	13.6	1020	5.21	9.57	28	0.49	0.54441	1.87047	4.30317	17	9	1	6	0	0.6		2.38
1185	8.94	24	16	22.06	2	150	9	15.5	1162.5	9.15	3.1	53	0.71	2.95161	6.09137	1.81198	17	14	0	5	0	1.1		1.27
1186	1.36	30	8	20.83	2.5	187.5	9	23.8	1785	8.69	2.9	33	0.55	2.99655	5.27599	5.83922	6	5	0	2	1	0.85	6	0.99	Y	Y	1	Live birth
1187	5.68	29	16	20.7	2	150	9	15.5	1162.5	8.55	11.02	17	0.31	0.775862	2.02762	1.35926	16	8	2	5	0	1		0.88
1188	2.63	32	9	25.64	2.5	187.5	8	22	1650	6.91	2.8	28	1.54	2.46786	7.85	8	9	9	1	4	0	1.2		1.19
1189	0.75	32	6	18.82	3	225	9	27	2025	12.02	4.41	24	0.44	2.72562	17.7712	21.5556	4	2	0	1	1	0.9	6	1.34				Not Pregnant
1190	0.62	36	4	20.82	3	225	9	27	2025	7.21	1.65	50	0.67	4.3697	11.7344	20	2	1	0	1	1	1	7	0.71				Not Pregnant
1191	2.63	32	10	21.47	4	300	9	36	2700	7.59	5.25	28	0.37	1.44571	2.8716		12	12	1	8	0	0.7		0.86
1192	4.67	28	12	24.22	3	225	7	21	1575	7.59	3.59	44	0.25	2.11421	1.01236	9.73516	7	7	2	4	1	1.1	9	0.76	Y
1193	1.41	35	2	19.05	4	300	10	40	3000	6.92	3.35	43	1.03	2.06567	15.6763	3.06027	3	3	0	1	1	1	6	0.86				Not Pregnant
1194	0.97	29	10	22.58	4	300	7	28	2100	5.35	3.92	35	0.59	1.3648	2.54104		9	9	0	4	0	1.2		1.23
1195	0.92	31	8	24.03	3	225	10	28	2100	7.62	5.19	25	1.11	1.46821	4.24708	10.8071	7	3	1	3	1	0.8	8	2.03				Not Pregnant
1196	2.74	35	12	22.2	2.5	187.5	10	28	2100	6.47	2.95	35	0.78	2.19322	4.24923	8.49231	6	4	0	3	0	1		1.06
1197	8.52	29	24	19.23	2	150	9	15	1125	5.65	4.14	33	1.27	1.36473	1.4488	10.9753	23	20	0	17	0	1		2.01
1198	1.86	27	10	23.44	2.5	187.5	10	26	1950	7.89	3.94	29	1.6	2.00254	6.34254	1	7	6	0	4	2	1.2	6.5	1.12				Not Pregnant
1199	1.15	37	4	24.54	3	225	8	24	1800	7.73	2.86	37	0.67	2.7028	3.63333	5.58824	7	7	0	2	1	1		0.8				Not Pregnant
1200	0.45	32	8	18.83	3	225	10	30	2250	3.79	1.69	48	0.53	2.2426	9.13243	19.1756	2	2	0	2	1	0.9	7	0.93				Not Pregnant
1201	0.06	35	1	22.2	2	150	3	6	450	17.35	7.53	44	0.22	2.30412	1.62364	2.63636	1	0	0	0	0	0.7		0.43
1203	3.79	34	10	24.92	3	225	8	26	1950	6.74	3.76	19	0.78	1.79255	5.76768	4.5132	10	9	0	3	2	1.2	6.5	1.19	Y	Y	1	Live birth
1204	4.72	29	12	18.52	2	150	8	16	1200	8.59	5.57	27	0.33	1.54219	5.31888	20.8539	17	9	2	6	0	1		0.73
1205	2.08	32	9	22.06	3	225	9	27	2025	7.76	10	37	0.28	0.776	5.68301	6.38929	11	10	7	8	1	1	9	1.28	Y	Y	1	Abortion
1206	3.65	34	23	20.7	1.5	112.5	9	13	975	4.83	5.03	24	0.77	0.960239	3.98148	5.24571	16	14	1	5	1	1	8	1.06				Not Pregnant
1207	0.13	38	8	16.61	2.5	187.5	8	22	1650	19.02	3.54	48	0.84	5.37288	7.17647	11.2454	5	4	0	2	2	1.1	6	0.64	Y	Y	1	Abortion
1208	0.84	39	11	30.49	4	300	9	36	2700	8.47	3.3	34	0.34	2.56667	3.83288	1.12393	11	8	1	3	1	1.2	8	1.88				Not Pregnant
1209	7.43	24	21	16.53	1.5	112.5	10	14.2	1065	7.79	6.48	23	1.37	1.20216		21.4259	15	12	0	7	0	1.1		2.05
1210	3.74	38	10	23.05	2.5	187.5	8	20	1500	4.59	1.14	87	0.55	4.02632	4.19578		6	6	0	2	2	1	5.5					Not Pregnant
1211	13.67	30	17	20.28	1.5	112.5	9	14.5	1087.5	7.41	16.71	43	0.43	0.443447	0.456	0.573779	9	6	0	4	1	0.9		1.08	Y	Y	1	Live birth
1212	1.54	35	3	19.81	3	225	8	24	1800	11.71	5.77	34	0.63	2.02946	5.73043	4.99235	4	4	1	4	1	0.8	9	0.98	Y
1213	5.53	26	17	20.68	2.5	187.5	10	25.4	1905	10.78	5.64	70	1.18	1.91135	3.70229	6.71616	21	14	0	4	0	1		2.03
1214	4.27	37	10	22.58	2.5	187.5	8	20	1500	5.66	1.63	34	0.83	3.47239	10.2891	11.7414	10	5	0	3	0	1.5		1.25
1215	5.03	27	18	19.53	3	225	8	24	1800	7.8	3.13	29	0.63	2.49201	7.2753	7.95853	17	10	0	2	2	1.3	6	1.6				Not Pregnant
1216	0.7	35	8	20.81	2.5	187.5	9	24.5	1837.5	8.95	3.38	34	0.91	2.64793	8.90789	11.4062	5	5	0	4	2	1	6.5	1.28				Not Pregnant
1217	4.3	33	10	18.36	2	150	8	20	1500	6.88	5.33	31	0.5	1.29081	3.85596		14	13	1	9	0	1
1218	5.72	29	9	26.72	2.5	187.5	9	24.6	1845	9.76	1.6	50	0.3	6.1	3.0551	4.59193	9	7	2	7	1	1.1	9	1.27				Not Pregnant
1220	1.13	31	12	23.73	2.5	187.5	10	26.5	1987.5	9.89	5.25	47	1.13	1.88381	12.0611	8.19388	9	6	2	3	1	0.9		0.78	Y	Y	1	Live birth
1221	1.94	25	7	23.07	2.5	187.5	8	20.7	1552.5	7.97	3.53	39	1.61	2.25779	6.7971		4	4	2	3	0	1		0.27
1222	1.39	30	13	22.66	2	150	9	23	1725	6.98	2.64	25	0.36	2.64394	18.45	11.4083	8	8	1	6	1	1.2	9	1.29	Y	Y	1	Live birth
1223	5.94	33	17	19.29	2	150	8	16	1200	5.87	4.21	37	0.71	1.3943	2.96644	18.3714	8	8	0	5	0	1.3		0.67
1225	6.19	34	34	28.48	2.5	187.5	10	23	1725	5.46	12.23	44	0.37	0.446443	0.35818		24	20	7	19	0	1.1		1.21
1226	2.2	34	8	19.88	2.5	187.5	10	21.8	1635	9.9	2.9	38	0.46	3.41379	7.44025	5.71392	6	5	0	2	0	1.2		1.45
1228	2.11	23	7	20.2	2.5	187.5	11	29.7	2227.5	9.21	4.39	17	0.48	2.09795	9.50273	11.5671	8	5	3	3	0	1.1		0.98
1229	6.58	20	19	30.11	2	150	7	14	1050	4.77	5.36	51	0.77	0.889925	1.83721	7.4812	24	24	2	11	0	0.5		2.17
1230	4.93	25	16	20.03	2	150	10	20	1500	6.56	5.37	42	0.68	1.2216	2.21513		12	10	0	3	2	0.8	6		Y	Y		Ectopic Pregnancy
1231	3.84	29	11	17.19	2.5	187.5	8	18	1350	7.31	2.92	46	0.64	2.50342	5.08333	14.7311	9	9	3	6	2	1.1	4.5	0.48	Y	Y	1	Live birth
1232	1.14	34	11	20.28	3	225	11	33	2475	7.72	4.84	23	0.51	1.59504	6.84305	12.7165	11	11	1	6	1	1.2	9	1.01				Not Pregnant
1233	0.57	30	6	21.88	3	225	8	29	2175	11.08	4.82	57	0.49	2.29876	6.23737	6.7	7	6	2	5	2	0.8	4.5	1.46				Not Pregnant
1234	4.68	27	16	19.91	1.5	112.5	9	19.5	1462.5	7.89	2.98	19	0.84	2.64765	20.9672	34.5333	14	8	0	2	0	1.1		1.18
1235	9.95	32	22	21.09	2	150	10	20	1500	5.76	4.17	30	0.21	1.38129	5.18421	8.40323	21	13	1	5	0	0.8		1.14
1237	4.87	31	19	23.18	2	150	10	19	1425	3.99	4.47	57	0.2	0.892617	12.2844	7.49606	19	11	0	6	0	0.9		1.25
1238	2.08	40	16	22.58	2.5	187.5	11	28.6	2145	7.78	5.17	36	0.67	1.50484	2.1489	11.2051	10	10	1	3	0	1.1		0.73
1241	3.97	26	9	21.45	3	225	14	42	3150	7.46	2.43	14	0.6	3.06996	9.14054		9	8	0	3	0	1.1		0.86
1242	4.77	32	16	24.34	2	150	11	24	1800	4.92	2.43	24	0.52	2.02469	4.38618	8.93407	15	9	0	2	0	1.8		1.69
1243	0.75	39	7	22.66	3	225	7	21	1575	10.2	4.68	49	0.5	2.17949	2.19064	6.49856	4	4	0	2	0	0.8		1.09
1244	4.29	29	11	20.31	1.5	112.5	8	12.1	907.5	5.75	4.92	21	0.27	1.1687	7.03593	4.1284	8	2	0	1	0	0.9		0.55
1245	3.87	37	12	21.48	1.5	112.5	11	20	1500	9.44	3.89	66	0.62	2.42674	4.47257	14.6988	10	9	1	6	1	1.1	7	0.87				Not Pregnant
1246	12.76	29	28	29.3	2.5	187.5	11	29.5	2212.5	5.46	8.62	55	0.23	0.633411	0.99594	1.8262	24	15	6	7	0	1		1.6
1247	5.66	29	17	25.1	2.5	187.5	10	25.3	1897.5	6.42	6.42	58	0.41	1	1.61892	4.25817	19	16	1	9	0	1.3		1.09
1250	6.25	25	12	22.35	1.5	112.5	8	12.5	937.5	9.58	8.13	91	0.26	1.17835	0.899371	3.95862	12	12	3	3	1	1	9	1.26	Y	Y	1	Live birth
1251	1.11	31	10	17.04	2.5	187.5	10	28.4	2130	10.38	1.94	50	0.67	5.35052	12.5028	15.3029	7	6	3	6	1	1.2	9	0.98				Not Pregnant
1252	1.56	34	14	29.6	3	225	9	32	2400	8.15	3.54	26	0.67	2.30226	6.30556	3.76459	8	8	0	3	1	1.2	6	1.14	Y	Y	1	Live birth
1253	4.34	28	16	21.64	2.5	187.5	10	25	1875	11.68	9.42	13	0.55	1.23992	4.68027	6.23954	12	12	1	10	0	1.1		1.26
1255	6.09	39	17	17.31	1.5	112.5	11	16.5	1237.5	10.41	5.78	47	1.44	1.80104	1.29949	5.12017	15	13	0	7	0	1		2.26
1256	13.64	28	20	19.96	2.5	187.5	9	22.6	1695	6.46	11.44	38	0.44	0.564685	3.16726		20	16	2	8	0	1
1257	4.55	31	10	20.31	2.5	187.5	8	20	1500	5.47	2.64	56	0.28	2.07197	2.98971	5.81624	10	9	1	5	1	0.85	8	0.56				Not Pregnant
1259	0.92	32	4	21.45	3	225	8	24	1800	10.37	4.55	33	0.19	2.27912	5.4985		5	5	0	4	0	1
1260	0.49	40	8	20.76	3	225	9	27	2025	8.88	5.18	48	0.36	1.71429	1.38486	5.6383	8	5	2	2	2	0.9	8	0.73	Y
1261	1.87	37	14	21.64	3	225	9	27	2025	6.09	2.46	54	0.69	2.47561	3.48896	6.78531	18	14	1	7	0	0.9		1.26
1262	8.1	30	20	21.93	2	150	10	19	1425	6.01	7.62	47	0.62	0.788714	0.611645		18	15	5	14	0	1
1264	2.06	31	18	26.84	2.5	187.5	9	23	1725	8.33	1.87	18	0.31	4.45455	4.00633	2.28252	13	10	0	7	0	1.1		0.59
1265	5.56	33	9	20.55	2	150	9	22	1650	11.44	8.32	46	0.59	1.375	5.79863	3.46338	4	4	0	1	0	0.7		1.47
1266	8.43	30	26	29.38	3	225	14	54	4050	6.37	10.12	24	0.15	0.629447	1.69512	1.32956	16	13	1	6	0	1.5		1.15
1268	17.45	32	26	17.97	1.5	112.5	10	14.5	1087.5	4.48	6.55	31	0.58	0.683969	1.22665	6.39098	19	15	2	10	0	1		1.61
1269	1.64	31	6	18.07	3	225	9	27	2025	7.84	2.27	31	0.31	3.45374	14		4	3	2	3	1	0.9	8					Not Pregnant
1270	2.3	38	14	21.36	3	225	9	32	2400	6.05	7.13	23	0.4	0.848527	2.07327	3.41199	11	10	1	8	0	0.9		1.14
1271	5.7	36	15	21.26	3.5	262.5	9	33.5	2512.5	7.62	2.5	14	0.45	3.048	13.8585	9.94149	12	6	0	0	0	1		0.64
1272	0.06	24	2	17.9	3	225	15	45	3375	21.6	6.27	10	0.65	3.44498	7.89213	8.03974	3	1	0	0	0	0.6		1.06
1273	3.61	29	23	18.34	2.5	187.5	8	18	1350	7.24	13.85	17	0.58	0.522744	0.634562	13.7889	15	14	2	10	1	0.8		1.52				Not Pregnant
1274	3.62	31	14	21.78	2.5	187.5	12	32	2400	7.23	1.98	37	0.37	3.65152	9.34928	14.3333	16	15	5	9	0	1		1.2
1277	1.81	30	12	21.63	3	225	9	27	2025	7.07	10.78	99	0.5	0.655844	1.31174	8.46561	11	8	0	1	0	1		0.73
1278	4.2	31	23	28.6	2.5	187.5	12	36.6	2745	7.59	11.35	38	1.03	0.668722	1.96501	1.99705	16	13	2	6	0	1.1		1.45
1279	8.01	31	15	19.98	2	150	9	16.1	1207.5	7.23	2.62	21	0.54	2.75954	3.4403	4.47872	10	9	0	6	0	0.8		0.95
1280	0.8	35	7	23.62	3	225	9	27	2025	11.46	2.18	37	0.26	5.25688	7.84564	14.0976	5	3	0	1	0	1		0.61
1281	9.52	33	13	23.95	2	150	14	45	3375	9.82	6.11	43	0.66	1.6072	2.22049	6.21569	19	17	0	9	0	1		1.16
1282	1.73	32	13	21.36	3	225	8	27.2	2040	8.95	3.12	54	0.62	2.86859	9.89189	5.28158	10	9	1	6	0	1		1.12
1283	1.7	35	8	30.49	4	300	8	32	2400	9.21	2.33	45	0.37	3.95279	4.77686	2.84132	5	3	0	1	1	0.9	6	0.31				Not Pregnant
1284	2.5	30	11	19.84	2.5	187.5	8	21.6	1620	5.05	3.04	51	0.45	1.66118	5.19718	14.4795	13	9	1	5	0	1		1.38
1285	4.32	27	12	22.2	1.5	112.5	9	13.7	1027.5	8.85	4.27	31	1.18	2.0726	7.38095	5.41317	8	8	4	6	1	1.1	9	0.81	Y	Y	1	Live birth
1287	2.71	26	6	19.83	2	150	9	22	1650	8.55	5.14	39		1.66342	3.45278	8.52525	12	10	0	5	1	1	7	0.78	Y
1288	14.74	35	21	23.66	2.5	187.5	10	23	1725	7.5	12.13	52	0.47	0.618302	0.635003	0.741379	27	17	1	6	0	1.1		0.73
1289	3.6	27	12	17.93	2.5	187.5	8	20	1500	9.44	3.82	46	0.75	2.4712	3.35249	20.3939	10	10	1	10	1	0.9	9	1.36	Y	Y	1	Live birth
1290	10.9	32	20	22.49	2	150	9	18	1350	6.39	3.96	36	0.86	1.61364	4.2233	1.63339	16	15	0	2	0	1		1.81
1291	0.14	32	7	17.22	3	225	12	36	2700	14	6	24	0.44	2.33333	13.4171	14.3386	5	4	0	2	0	1		0.36
1292	11.32	27	26	20.33	1.5	112.5	11	15.8	1185	4.85	13.23	57	1.23	0.366591	0.867521	3.16792	18	16	0	6	0	1		2.27
1293	8.04	26	15	29.07	2.5	187.5	10	32.8	2460	3.29	7.95	58	0.35	0.413836	0.76551	4.23265	24	17	0	2	0	1.2		5.39
1294	6.65	32	10	26.85	2	150	10	20	1500	5.92	4.83	23	0.52	1.22567	2.32056	6.21765	18	14	3	6	0	1		1.25
1296	3.19	34	17	21.88	2.5	187.5	12	31.7	2377.5	6.2	2.72	47	0.42	2.27941	25.7705	46.6774	24	17	2	5	0	0.9		1.33
1297	1.71	34	11	22.86	2	150	8	16	1200	8.76	7.74	20	0.38	1.13178	1.64418	1.44614	8	5	0	1	0	1		2.31
1298	1.3	38	8	18.2	3	225	8	24	1800	10.45	3.75	38	0.59	2.78667	11.875	9.66393	3	3	0	2	0	1		0.79
1299	7.23	33	16	23.56	1.5	112.5	9	14.4	1080	4.96	2.62	52	0.67	1.89313	0.966068	5.72067	19	14	0	5	0	1		1.16
1300	3.34	32	12	18.14	2	150	9	18	1350	8.12	4.77	48	0.75	1.70231	9.15642	5.69895	8	6	1	3	0	1.4		1.61
1301	7.86	34	22	21.64	2	150	10	20	1500	4.78	6.74	44	0.85	0.709199	4	7.1641	14	12	2	8	1	1.1	8	0.89				Not Pregnant
1302	2.1	31	13	24.44	3	225	11	33	2475	9.7	2.71	46	0.65	3.57934	5.55655	5.84	19	12	0	1	1	0.9	7	0.88				Not Pregnant
1303	1.15	34	13	22.5	2.5	187.5	9	22.5	1687.5	8.13	9	78	0.29	0.903333	2.30485	3.79396	16	13	6	7	1	1.1	9	0.86	Y	Y	1	Live birth
1304	16.92	30	27	26.04	2.5	187.5	9	20.68	1551	7.31	11.17	88	0.41	0.654432	1.12048	1.47802	24	13	0	6	0	0.75		1.28
1305	1.95	31	11	23.71	2.5	187.5	9	22.5	1687.5	6.46	5.56	53	0.26	1.16187	5.24887	4.14441	9	5	2	3	1	1.2	8	1.34	Y
1306	1.41	35	3	19.05	4	300	7	28	2100	5.32	1.97	50	0.59	2.70051	9.75	4.62063	4	3	1	1	1	1.2	8	0.65	Y	Y	1	Live birth
1307	0.82	26	11	22.03	3	225	10	30	2250	6.64	3.77	50	0.39	1.76127	23	19.3465	10	9	1	6	0	1		0.87
1308	6.85	27	21	23.03	2	150	14	33	2475	9.59	7.56	43	0.6	1.26852	3.58413	7.96373	12	12	10	11	0	1		1.69
1310	0.2	37	5	27.69	3	225	10	30	2250	13.16	3.82	20	0.23	3.44503	4.54777	0.831451	2	2	0	1	0	1.1		0.41
1311	3.12	30	16	22.2	2	150	9	16.9	1267.5	8.3	4.96	92	0.5	1.67339	4.54596	13	13	11	0	4	1	1.1	6	1.29				Not Pregnant
1312	1.73	34	8	22.58	3	225	9	27	2025	7.57	4.5	70	0.36	1.68222	11.5156	11.3759	5	5	1	4	0	1.3		0.42
1313	2.19	25	8	25.39	3	225	8	24	1800	6.35	2.49	29	0.33	2.5502	6.27917	5.22143	9	6	0	3	0	0.9		0.71
1314	11	34	19	20.83	2	150	8	16	1200	6.63	5.03	35	0.54	1.31809	4.02744	2.64108	15	14	0	4	0	1		1.29
1315	2.29	28	8	20.93	2	150	13	40	3000	10.02	4.43	61	0.85	2.26185	11.6335	26.3582	11	8	3	6	0	1		1.04
1316	2.24	30	8	22.2	2.5	187.5	9	23.4	1755	7.07	3.43	32	0.22	2.06122	10.8402	27.9861	7	3	1	3	1	1.1	8	1.17	Y	Y	1	Live birth
1317	12.67	28	25	23.66	2	150	8	14	1050	7.71	4.27	16	0.43	1.80562	6.81218	8.88235	19	15	1	7	0	1		0.43
1319	1.09	37	8	20.08	3	225	10	30	2250	12.61	5.81	36	2.32	2.1704	10.1726	9.56923	2	0	0	0	0	1		0.79
1321	3.53	33	22	22.2	4	300	9	36	2700	7.66	6.03	39	0.62	1.27032	2.86333	4.38133	13	8	0	3	2	0.9	6.5	1.27				Not Pregnant
1322	2.87	33	16	19.88	1.5	112.5	10	15.6	1170	7.46	3.38	17	0.6	2.2071	5.34602	6.05063	14	11	4	8	1	0.9	9	0.5	Y
1323	2.9	30	24	26.93	2.5	187.5	12	30.1	2257.5	6.25	3.22	30	0.36	1.94099	4.95517	67.7778	24	17	6	6	0	1		1.93
1324	11.97	35	20	20.4	1.5	112.5	12	17.2	1290	7.57	5.59	33	0.47	1.3542	5.28992	44.8148	17	11	2	7	0	1		0.52
1325	4.15	32	12	23.32	2.5	187.5	10	29.1	2182.5	9.8	3.93	29	0.42	2.49364	8.13281	5.15244	8	8	2	4	1	1.5	9	0.53				Not Pregnant
1326	4.4	30	10	21.48	2	150	12	36	2700	10.94	5.65	32	0.83	1.93628	3.92911	11.1989	7	6	3	4	1	1	8	0.56	Y	Y	1	Abortion
1327	2.62	31	11	22.66	2	150	8	19	1425	8.01	5.39	25	0.43	1.48609	4.94534	6.98305	9	9	1	3	0	1		1.1
1328	1.9	29	11	22.83	2	150	8	19	1425	12.67	2.92	62	0.46	4.33904	3.74555	3.0873	3	2	0	1	1	1.1	6	0.32	Y	Y	1	Abortion
1329	3.77	29	18	23.62	1.5	112.5	10	17	1275						2.96377	17.3333	13	10	1	5	1	0.7	8	0.71	Y
1331	2.98	34	17	22.2	5	375	11	62	4650	6.91	5.53	29	0.33	1.24955		2.11189	12	10	2	8	2	1	8.5	1.05				Not Pregnant
1333	7.72	32	20	18.22	1.5	112.5	9	14	1050	11.11	5.96	57	0.58	1.86409	2.16693	3.55312	15	14	0	8	0	1		0.79
1334	1.17	31	7	22.2	3	225	10	30	2250	12.3	3.49	62	1.15	3.52436	6.38554	4.38264	3	3	1	2	0	1		0.69
1335	3.31	30	23	24.01	3	225	8	24	1800	7.8	4.72	64	0.89	1.65254	4.46296	6.75546	12	10	0	5	0	1		0.77
1338	7.91	30	14	25.39	2	150	11	22	1650	7.13	10.06	43	0.52	0.708748	1.05398	3.44118	9	7	1	6	1	1.2	8	0.28	Y	Y	1	Abortion
1339	8.92	32	26	28.58	2.5	187.5	10	22.5	1687.5	7.62	6.49	72	0.59	1.17411	1.25296	4.30872	16	10	0	9	0	1		0.9
1340	7.7	27	21	22.04	1.5	112.5	8	12.8	960	7.54	8.45	42	0.59	0.892308	0.61915	1.45913	13	13	0	2	0	1		1.57
1341	0.31	28	6	18.96	3	225	11	33	2475	20.1	5.79	62	0.57	3.4715	10.4874	4.69847	4	3	2	2	0	1		0.69
1342	3.43	27	11	20.7	1.5	112.5	12	22.1	1657.5	7.37	5.52	27	0.64	1.33514	2.97682	20.1507	6	4	0	1	0	1		2.01
1344	5.9	31	9	21.48	4	300	10	39	2925	7.54	4.59	62	0.37	1.6427			12	12	0	5	0	0.9		1.6
1345	7.01	34	12	25.78	2	150	10	28.2	2115	8.11	9.04	65	0.46	0.897124	6.60606	5.42652	12	7	1	5	1	1.2	8	0.91	Y	Y	1	Live birth
1346	7.46	31	16	26.35	2	150	11	33	2475	6.2	3.16	24	0.42	1.96203	3.35821	3.83794	17	7	0	4	0	1.3		1.36
1347	9.04	25	7	25.39	2	150	11	27	2025	8.92	4.78	66	0.6	1.86611	8.65957	14.5588	19	16	3	7	1	0.9	9	0.63				Not Pregnant
1348	5.7	37	14	21.26	3	225	11	39	2925	5.82	2.64	38	0.2	2.20455	12.0743	9.39669	13	6	0	1	0	1		0.5
1349	2.54	29	8	21.34	2.6	195	8	22.8	1710	7.71	5.05	86	0.37	1.52673	3.21111	5.88323	10	7	2	3	1	1	9	0.58				Not Pregnant
1351	2.36	33	7	20.7	2	150	9	18	1350	7.68	7.12	22	2.36	1.07865	1.8652		12	11	0	2	0	0.8		2.04
1352	2.78	39	16	22.86	2	150	9	21	1575	9.05	4.73	55	0.65	1.91332	3.95312	9.52239	9	9	0	3	2	1.2	6	0.92	Y	Y	2	Live birth
1353	1.94	31	2	22.46	3	225	10	30	2250	7.2	2.91	34	0.65	2.47423	6.3797	4.5861	3	2	0	0	0	1.1		0.53
1354	3.72	30	7	18.82	3	225	12	36	2700	7.04	3.36	27.3	0.22	2.09524	23.0316		17	14	4	6	0	1.1欠均		1.31
1355	9.4	29	12	23.44	3.5	262.5	9	31	2325	8.78	7.01	34	0.19	1.2525			12	9	0	0	0	1		0.66
1356	2.97	39	7	21.5	3	225	7	21	1575	2.67	1.43	108	0.32	1.86713	5.75	10.3966	5	4	0	0	0	1.3		0.47
1357	4.45	31	11	21.72	4	300	10	39	2925	5.36	3.26	126	0.41	1.64417			14	14	3	12	0	1		0.51
1358	1.48	38	7	24.17	4	300	7	28	2100	3.81	3.32	65	2.9	1.14759			1	1	0	1	0	1.1		0.5
1359	3.99	28	35	23.31	3	225	11	28	2100	6.18	6.79	49	0.63	0.910162	2.03781	5.75369	21	17	2	9	0	1.2		0.93
1360	2.42	33	12	18.1	3	225	8	24	1800	13.44	13.5	52	1.68	0.995556	2.10193	4.01741	9	6	0	0	0	0.6		0.56
1361	8.52	30	11	21.26	3	225	8	21.5	1612.5	6.42	5.13	89	0.49	1.25146			12	11	0	5	0	1
1362	2.19	39	8	21.26	3	225	11	33	2475	9.34	3.01	78	1.5	3.10299	11.0066	3.84778	8	7	1	5	1	1.2	8	0.31	Y	Y	1	Abortion
1363	4.59	29	9	20.58	2	150	8	14.8	1110	6.65	7.27	46	0.73	0.914718	1.2435	6.6519	12	10	0	7	0	1.7		0.69
1364	4.96	30	11	18.17	4	300	10	38	2850	8.47	8.02	21	0.32	1.05611			13	12	2	5	0	1.5		0.47
1365	2.64	35	20	24.14	2.5	187.5	10	25	1875	8.09	5.93	32	0.37	1.36425	4.55263	39.6667	13	2	0	1	1	1		0.41				Not Pregnant
1366	3.82	29	35	27.34	2.5	187.5	10	25	1875	6.31	9.55	94	0.61	0.660733	0.323447	0.600287	17	13	3	8	0	1		0.69
1368	2.57	32	12	21.77	2	150	9	20.8	1560	7.11	4.57	23	0.42	1.5558	10.419	6.27236	13	8	2	3	1	1.1	8	0.37	Y	Y	1	Live birth
1369	2.76	30	12	21.08	3	225	10	30	2250	9.7	3.81	80	0.27	2.54593	3.18364	2.21654	12	12	0	8	0	0.7		0.52
1370	1.63	31	8	22.46	3	225	13	44	3300	4.21	8.88	20	0.95	0.474099	9.36486	9.34167	4	3	0	2	2	1.1	6	0.32	Y	Y	1	Live birth
1371	3.96	26	7	21.48	4	300	11	41	3075	7.9	4.13	54	0.22	1.91283			13	8	3	4	0	1		1.65
1373	3.13	31	20	23.34	1.6	120	10	19.2	1440	7.64	8.02	67	0.5	0.952618	3.43629	5.09694	13	2	0	1	0	1.1		0.83
1374	0.12	34	3	18.86	2	150	9	18	1350	10.58	6.29	40.3	0.52	1.68203			3	3	0	2	0	1
1375	8.19	28	19	19.47	1.6	120	14	25.2	1890	4.36	4.15	82	3.41	1.0506	9.70833	24.4423	16	11	3	7	0	0.8		1.75
1376	4.52	34	14	19.98	1.5	112.5	9	13.5	1012.5	8.53	4.58	38	0.23	1.86245	0.934436	3.181	10	10	3	4	1	1.2		1.38				Not Pregnant
1377	2.59	31	8	24.8	3	225	10	35	2625	8.16	4.47	52	1.08	1.8255	4.984		4	4	0	1	0	1
1378	2.48	30	11	21.44	3	225	10	32	2400	6.79	1.21	42	0.26	5.61157			8	7	0	3	0	0.8		3
1379	1.15	38	8	24.54	3	225	10	30	2250	7.19	3.91	30	0.65	1.83887	4.98492	2.84615	5	5	2	4	0	1		0.97
1380	9.53	32	25	18.82	1.5	112.5	10	15	1125	6.27	4.13	35	0.26	1.51816	1.30353	5.75796	23	18	4	6	0	1
1381	4.05	27	17	24.14	2	150	10	26	1950	5.59	4.42	18	0.22	1.26471	4.40316	1.76867	8	2	0	2	0	1.6		1.17
1382	4.1	34	14	26.35	2.5	187.5	9	22.5	1687.5	6.93	2.69	34	0.56	2.57621	1.72159	2.72545	13	10	0	5	1	0.95		0.98	Y	Y	1	Live birth
1383	1.95	33	7	17.69	4	300	9	36	2700	9.36	3.92	19	1.18	2.38776	2.09408	11.3767	12	11	2	4	0	1		0.64
1384	2.88	35	12	26.71	2	150	9	20	1500	5.92	3.1	42	0.74	1.90968	1.30695	5.41993	11	9	2	4	1	0.8	9	0.9				Not Pregnant
1385	1.02	39	7	23.15	3	225	9	27	2025	6.81	5.04	41	0.26	1.35119	8.78431	19.7571	5	5	0	3	0	1		0.15
1386	5.99	32	14	20.08	1.6	120	10	14.9	1117.5	4.14	3.66	85	1.18	1.13115	1.34603	7.94245	18	17	4	11	0	1		1.13
1387	3.13	33	14	18.96	2.5	187.5	9	22	1650	7.08	3.79	65	0.63	1.86807	1.98925	7.71739	12	12	0	7	2	0.9	6	1.41				Not Pregnant
1388	1.4	29	5	20.83	2	150	9	22	1650	12.53	6.31	28	0.62	1.98574	6.24066	9.61275	3	3	1	1	1	1.2	8	0.25				Not Pregnant
1389	7.99	32	22	17.44	1.4	105	11	15.8	1185	6.47	5.32	73	0.31	1.21617	2.34385	4.52427	12	11	3	11	1	1.4		0.7	Y	Y	1	Live birth
1390	2.98	40	7	19.81	2.6	195	10	27.6	2070	13.56	5.69	56	0.41	2.38313	9.78571	32.0972	2	1	0	0	0	0.9		3.23
1392	4.93	34	12	19.53	2	150	9	18	1350	6.94	5.4	44.14	1.38	1.28519	1.57827	3	7	5	1	3	1	0.95	8	1.22				Not Pregnant
1393	1.02	40	12	21.09	3	225	8	24	1800	8.89	4.35	47	0.2	2.04368	11.4819	10.0432	10	9	1	4	1	1.1	9	0.31				Not Pregnant
1394	0.23	40	2	19.88	3	225	5	15	1125	10.45	4.28	149	0.46	2.44159	3.09517	3.08685	2	2	0	1	0	1		0.32
1395	2.53	34	13	22.66	3	225	9	27	2025	9.54	6.14	20	0.5	1.55375	7.9246	7.84545	13	12	0	4	0	1.4		0.74
1396	2.77	37	10	19.13	4	300	9	36	2700	11.75	9.59	65	0.28	1.22523	9.92917	9.41975	12	10	0	4	0	1		0.46
1397	3	38	14	21.45	2	150	9	25	1875	14.3	7.53	26	0.31	1.89907	3.72519	9.63534	3	3	0	2	0	1		0.4
1398	2.94	39	9	18.73	4	300	12	48	3600	8.51	4.64	26	1.42	1.83405	1.71002	15.9716	7	4	0	2	0	1.2		1.54
1399	3.14	31	17	22.58	1.6	120	10	15.9	1192.5	6.64	6.69	44	0.7	0.992526	1.74364	9.92473	20	14	0	3	0	1.2		0.64
1400	11.7	31	16	25.39	2	150	10	32	2400	6.09	3.26	31	0.46	1.8681		13.9924	14	7	0	2	0	1		1.26
1401	3.3	35	20	19.61	2	150	10	19.5	1462.5	9.58	4.26	110	0.73	2.24883	5.69925	45.4118	19	9	2	4	0	1.2		0.84
1402	6.84	28	11	21.97	1.6	120	13	24.4	1830	5.26	7.68	37	0.21	0.684896	1.84514	3.11498	21	19	0	6	0	0.8		0.44
1403	2.11	32	9	20.96	4	300	11	44	3300	6.34	4.35	78	0.96	1.45747	3.47084	52.1333	11	8	0	0	0	1		0.56
1404	3.57	32	8	26.67	3	225	13	44	3300	8.12	3.07	25	0.21	2.64495			16	14	6	7	0	1		0.53
1406	0.34	32	8	27	4	300	12	48	3600	10.49	5.21	22	0.29	2.01344	3.96706	0.719768	1	1	0	1	0	1.2		1.16
1407	9.7	27	20	24.46	1.6	120	11	17.4	1305	4.57	16.26	40	0.21	0.281058	5.25157	9.32895	23	14	2	6	0	1		0.25
1408	1.41	29	4	18.78	3	225	9	27	2025	7.23	8.35	27	1.16	0.865868	4.53199	10.9154	5	5	0	3	1	1	7	1.01				Not Pregnant
1409	1.04	37	9	22.46	4	300	8	32	2400	6.71	3.44	75	0.57	1.95058	9.0101	5.19012	5	4	0	2	1	1.1	5	0.85	Y	Y	1	Live birth
1410	3.71	36	13	23.34	3.5	262.5	10	35	2625	7.78	5.4	39	0.28	1.44074	2.38968	11.8864	15	14	4	10	0	0.9		0.66
1411	2.01	34	10	20.7	2	150	9	23	1725	7.67	4.06	41	0.31	1.88916	5.16387	5.71143	7	5	0	4	0	1.2		0.48
1412	4.36	32	17	24.02	2	150	11	28	2100	14.08	61.29	152	0.9	0.229728	2.48848	6.15985	13	11	0	4	1	1.1		0.81	Y	Y	1	Live birth
1414	3.17	33	9	25.08	4	300	10	39	2925	6.63	2.03	63.82	0.92	3.26601			10	7	0	4	0	1.5		0.9
1415	5.21	27	16	25	1.6	120	10	17.6	1320	6.02	5	34	0.77	1.204	4.49029	7.2	10	8	0	4	2	1.4	6.5	0.56	Y	Y	2	Live birth
1416	1.25	40	5	19.33	3	225	9	26	1950	7.96	4.72	35	0.35	1.68644			5	5	0	3	0	0.8		0.65
1417	3.09	35	8	29.23	4	300	11	42	3150	6.74	3.09	50	0.03	2.18123	2.42842	9.88889	17	17	3	7	0	1		0.29
1418	4.31	34	16	22.46	2.5	187.5	13	35.7	2677.5	10.53	10.14	39	0.24	1.03846	3.2585	2.37143	12	11	0	3	0	1		0.36
1419	5.61	25	10	19.91	4	300	9	31.5	2362.5	7.05	7.94	25	0.23	0.887909			19	15	3	9	0	1
1420	4.65	35	19	26.67	3	225	12	37.5	2812.5	8.11	3.03	34	0.94	2.67657			13	10	1	4	0	1		1.17
1421	1.91	38	9	24.09	4	300	11	42	3150	4.54	2.79	83	0.65	1.62724			11	9	0	2	0	0.8		1.07
1422	1.3	32	6	22.84	4	300	8	32	2400	7.64	3.36	16	0.93	2.27381	16.9686	20.6391	4	1	1	1	1	1	9	1.24				Not Pregnant
1424	3.1	39	13	22.46	4	300	9	36	2700	7.67	2.87	32	0.42	2.67247	14.5867	4.81238	7	3	0	2	0	1.1		1.19
1425	2.05	37	11	16.94	3	225	7	21	1575	8.08	5.83	50	0.41	1.38593	1.13546		12	6	1	3	0	0.9		1.18
1426	9.28	31	20	17.58	1.6	120	9	13	975	4.66	7.47	16	0.58	0.623829	1.52273	8.07547	14	11	2	9	0	1.2		0.65
1427	3.31	35	7	27.55	3	225	12	36	2700	5.63	3.13	39	0.45	1.79872	11.4673	8.84868	12	12	0	1	0	1		0.43
1428	11.67	37	11	20.2	2	150	10	25	1875	3.75	4.69	25	0.35	0.799574	8.39855	19.547	14	7	0	2	0	1		1.14
1429	2.8	34	9	23.63	3	225	11	33	2475	10.76	3.78	43	0.36	2.84656	9.43147	3.79035	10	9	1	6	0	1.4回声不均		1.03
1430	1.17	32	6	22.46	4	300	8	32	2400	9.57	12.09	168	0.53	0.791563	16.0672	17.8299	5	5	0	1	0	1		0.8
1431	4.95	36	10	23.05	2	150	9	20	1500	8.15	3.33	44	0.52	2.44745	2.58065	17.957	10	8	0	0	0	0.9		1.07
1432	2.71	31	9	19.57	3	225	11	38	2850	11.49	2.96	42	0.56	3.88176			8	7	0	1	0	0.8		1.13
1433	2.74	38	8	22.04	3	225	12	43	3225	2.29	0.91	12	0.56	2.51648	11.2482	20.8682	11	11	0	3	0	1.3		0.96
1434	1.04	35	9	21.36	3	225	9	27	2025	6.65	4.29	36	0.2	1.55012	9.53591	3.21864	11	11	2	7	2	0.9	8.5	0.96				Not Pregnant
1435	5.26	35	8	20.43	3	225	11	33	2475	9	6.01	33	0.41	1.4975			15	13	3	7	0	1
1436	16.81	28	32	27.7	2.5	187.5	8	17.9	1342.5	3.98	14.52	48	0.13	0.274105	0.784449	2.9761	28	18	2	9	0	0.95		1.01
1437	2.6	31	12	19.57	2	150	8	19	1425	7.9	7.61	32	0.85	1.03811	2.30806	4.71765	8	6	0	3	0	0.8		1.49
1438	1.28	34	6	18.42	4	300	8	32	2400	8	2.72	92	0.4	2.94118	32.75	39.3146	3	2	0	2	0	1.1		0.46
1439	3.74	39	8	23.05	3	225	8	24	1800	4.59	1.14	87	0.55	4.02632	7.95536	5.63226	7	7	2	4	0	1		0.43
1440	0.31	29	7	18.96	3	225	8	23	1725	20.1	5.79	62	0.57	3.4715	7.18296	5.18399	4	4	0	1	0	1		0.55
1441	0.47	35	6	20.7	4	300	13	52	3900	5.19	0.6	55	0.93	8.65	3.67904	6.53659	3	3	0	2	2	1.1	5.5	0.4	Y	Y	1	Live birth
1442	10.88	23	12	20.81	1.6	120	9	15.2	1140	9.81	2.64	41	0.01	3.71591	5.21698	6.63855	11	6	0	3	0	1.2		1.34
1444	1.62	30	4	22.58	3	225	9	27	2025	8.31	3.99	34	0.23	2.08271	10.8774	17.2925	4	4	0	2	0	0.85		0.43
1445	11.51	30	20	24.92	1.6	120	9	14	1050	5.81	7.98	20	0.5	0.72807	1.54255	1.27417	15	11	0	4	0	1		0.5
1446	1.2	39	8	23.05	3	225	10	33	2475	8.32	3.38	37	0.44	2.46154	5.06452	1.44007	10	8	3	5	0	1		0.55
1447	3.24	36	8	22.46	3.5	262.5	9	32	2400	8.13	2.8	131	0.49	2.90357			6	2	1	2	0	1
1448	3.48	29	9	20.9	4	300	10	39	2925	6.81	4.36	39	0.42	1.56193			11	11	0	5	0	1		1.21
1449	1.52	30	11	22.46	3	225	12	41	3075	8.5	6.02	36	0.27	1.41196	6.42162	6.06383	6	5	0	4	2	1	6.5	1.04	Y
1450	3.83	34	20	17.75	2	150	11	34	2550	10.15	3.42		0.33	2.96784	6.92419	12.8017	9	5	2	4	2	1	8.5	1.01				Not Pregnant
1451	3.44	28	13	23.36	3	225	12	36	2700	6.73	5.43	44	0.24	1.23941	15.5172	28.2973	14	9	0	3	2	0.9	7	0.53				Not Pregnant
1453	10.83	36	16	21.3	1.6	120	8	12.6	945	7.69	2.15	133	0.73	3.57674	1.38231	1.02204	19	16	1	12	0	1.1		0.97
1455	0.29	27	6	29.62	3	225	12	41	3075	8.95	5.69	24	0.57	1.57293	7.35472	2.90241	2	0	0	0	0	1		0.41
1457	10.35	29	16	23.44	2.5	187.5	8	20	1500	7.76	4.59	44	0.96	1.69063	3.12028	6.38596	14	10	1	7	1	1.2	8	1.02				Not Pregnant
1458	4.54	32	13	22.77	2	150	9	22.8	1710	8.16	4.29	38	0.82	1.9021	5.56962	4.12045	12	9	0	7	0	0.8		2.09
1459	1.27	30	8	19.53	3	225	9	32	2400	8.78	4.4	24	0.71	1.99545	19.4737	24.6879	6	6	0	2	2	1.2	5.5	1.14				Not Pregnant
1460	1.17	34	9	22.27	4	300	12	48	3600	10.13	3.98	53	0.35	2.54523	13.1632	13.6963	9	3	1	1	0	0.9		1.39
1461	4.96	34	33	30.86	5	375	11	55	4125	5.56	1.79	28	1.1	3.10615	3.43048	4.27154	23	14	1	4	0	1		0.93
1463	9.9	27	17	24.46	1.6	120	8	12.6	945	8.35	17.14	43	3.02	0.487165	0.279779	1.37	13	8	0	4	0	1.3		0.73
1464	5.82	30	12	26.81	4	300	14	55	4125	6.7	2.5	43	0.31	2.68			13	13	0	6	0	1		0.31
1465	6.17	25	20	19.68	1.6	120	10	18.4	1380	8.29	18.35	40	1.09	0.451771	4.04762	3.3591	18	11	0	7	0	1.2		1.53
1466	4.48	34	20	20.57	2	150	9	16	1200	2.37	3.7	29.17	0.59	0.640541	3.55668	2.43935	17	8	1	5	0	1.2		1.06
1467	1.87	28	8	19.26	4	300	11	44	3300	7.75	8.11	60	0.49	0.95561	2.43587	14.663	8	8	0	5	0	1.4		0.71
1468	7.19	32	14	29.9	2.5	187.5	11	36	2700	9.6	22.7	66	1.82	0.422907		2.94272	13	11	0	5	0	1		1.05
1469	0.8	31	5	27.06	4	300	10	40	3000	12.71	2.95	13	0.39	4.30847	9.275	24.3582	6	4	0	4	0	1		0.94
1470	5.02	30	14	26.22	2.5	187.5	14	54	4050	10.76	4.43	30	0.22	2.42889	2.37177	6.08364	6	4	3	3	1	1.1	9	0.21				Not Pregnant
1471	1.83	30	6	24.03	2.5	187.5	10	31	2325	8.41	4.31	36	0.57	1.95128	16.422	14.6154	6	4	1	3	0	1		1.37
1472	3.43	28	12	20.7	3	225	10	30	2250	6.91	3.63	34	0.16	1.90358	5.75439	11.4785	11	3	0	2	2	1	6.5					Not Pregnant
1473	12.09	35	20	22.27	1.5	112.5	12	18.6	1395	5.4	5.1	27	0.99	1.05882	3.26667	13.625	14	5	0	3	0	1		0.27
1474	10.98	32	16	24.35	1.6	120	11	21.6	1620	7.37	5.85	44	0.23	1.25983	2.35885	5.97414	15	9	3	4	1	1.1	8	0.64				Not Pregnant
1475	3.09	33	14	19.72	3	225	9	27	2025	8.6	4.62	165	0.36	1.86147	19.3839	12.0044	15	13	4	6	0	1		1.27
1476	2.87	31	12	22.46	2	150	8	18	1350	6.81	5.4	46	0.6	1.26111	3.75107	3.20365	7	4	0	1	0	1		0.43
1477	3.6	32	14	18.29	3	225	9	27	2025	6.93	4.51	38	0.4	1.53659	11.726	8.2891	18	8	0	3	0	0.95		1.2
1479	0.93	33	8	27	5	375	10	50	3750	10.23	5.34	22	0.4	1.91573	1.7907	1.90756	4	3	0	2	2	0.85	7	1.23	Y	Y	1	Live birth
1480	2.03	28	13	25.35	4	300	10	35	2625	4.74	7.4	73	0.27	0.640541			22	20	2	12	0	1		1.26
1481	4.91	33	18	28.6	2.6	195	14	52	3900	7.6	3.86	37	1.09	1.96891	2.33333	4.48667	15	13	3	6	2	1.2	8	0.67	Y
1482	4.12	32	13	23.83	3	225	7	21	1575	6.96	8.26	58	0.34	0.842615	0.542038	4.25843	10	9	0	3	0	0.95		0.76
1483	1.6	31	9	20.03	2.5	187.5	10	25	1875	11.87	7.72	32	0.77	1.53756	6.24701	5.26023	12	9	2	4	0	1		0.79
1484	6.59	30	14	18.87	3.5	262.5	9	28	2100	9.99	24.1	54	0.23	0.414523			16	14	1	11	0	1
1485	2.48	37	7	21.3	4	300	9	33	2475	10.95	5.64	29	0.1	1.94149			5	4	0	3	0	0.8		0.58
1486	5.17	37	12	21.88	1.6	120	10	17.2	1290	5.75	2.84	23	0.69	2.02465	1.5265	12.2043	13	9	0	2	0	1		0.874
1487	1.63	37	4	19.1	4	300	11	40	3000	3.63	2.63	289	0.82	1.38023	3.0452		9	7	0	2	0	1		1.01
1488	0.94	32	8	18.75	3	225	10	30	2250	9.48	5.12	43	0.92	1.85156	8.32258	10.5655	1	0	0	0	0	1.1		0.51
1489	4.78	29	15	23.31	2	150	10	24.5	1837.5	6.57	5.01	45	0.76	1.31138	5.18182	7.51948	10	10	2	9	2	1.3	4	0.82	Y	Y	2	Live birth
1490	2.18	32	12	25.35	2.6	195	8	22	1650	6.03	3.01	36	0.7	2.00332	5.25888	5.42222	12	10	1	5	0	1.4		0.96
1491	18.81	29	20	19.43	1.6	120	9	14.6	1095	6.25	4.1	17	0.23	1.52439	7.22124	15.3016	25	21	0	7	0	1.3不均		1.46
1492	21.81	30	30	24.03	1.6	120	9	14.1	1057.5	7.91	10.79	39	0.32	0.733086	0.361523	2.19643	17	13	1	6	0	1.1		0.6
1494	5.48	33	20	21.09	2.5	187.5	11	25	1875	6.96	2.89	48	0.49	2.4083	1.74519	11.5	15	14	4	10	0	0.8		1.34
1495	0.8	39	10	22.46	3	225	12	39	2925	9.18	6.35	55	0.47	1.44567	5.03939	16.8525	9	6	0	3	0	1		2.9
1496	4.43	39	12	20.96	4	300	10	40	3000	5.71	4.78	43	0.12	1.19456			17	15	3	6	0	0.7		1.23
1497	4.01	31	14	21.26	2	150	9	22	1650	9.89	5.12	36	0.72	1.93164	3.66667	3.16624	9	5	1	4	2	0.9	7.5	0.84	Y	Y	2	Live birth
1498	3.94	28	12	22.86	2.5	187.5	10	26.5	1987.5	7.83	5.45	40	0.16	1.4367	11.0673	7.05	14	12	0	7	0	0.8		1.22
1499	2.64	35	10	21.76	2.5	187.5	7	19	1425	4.76	2.13	39	0.57	2.23474	3.80635	3.27098	7	7	0	6	0	1.2		1.01
1500	9.83	28	18	19.98	1.5	112.5	13	21.1	1582.5	5.56	2.9	65	0.45	1.91724	10.9481	24.625	9	9	0	6	0	1		0.32
1501	5.67	26	14	22.77	2	150	10	25	1875	6.99	4.49	39	0.38	1.55679	4.95397	6.45982	12	12	0	6	0	1.2		0.84
1502	3.7	30	15	22.04	3	225	7	18	1350	3.37	2.1	37	0.27	1.60476	3.31034	3.24416	9	8	0	3	0	0.8		0.84
1503	5.26	29	12	19.33	2.6	195	10	28	2100	5.19	4	75	1.81	1.2975	7.0381	5.58182	11	10	0	4	0	1.1		0.91
1504	6.52	33	16	22.31	2	150	9	18	1350	4.97	3.29	36	1.13	1.51064	6.79832	6.83065	11	8	0	4	0	1.2		0.75
1505	2.7	31	14	18.49	2	150	10	24.5	1837.5	8.63	7.15	60	0.33	1.20699	4.73462	4.84932	10	4	0	2	0	1		0.67
1506	6.48	30	16	21.48	2.7	202.5	9	21.8	1635	8.32	8.71	129	15.57	0.955224	1.95521	4.19414	24	16	3	11	0	1.2		0.81
1507	9.32	29	20	26.22	2	150	9	18	1350	6.01	3.86	54	0.41	1.55699	12.8765	15.6324	12	10	1	2	0	1.2		0.69
1508	3.36	28	4	29.3	5	375	9	45	3375	8.7	3.5	27	0.49	2.48571	2.20169		3	3	2	2	0	1
1509	1.43	29	12	19.71	3	225	9	27	2025	9.62	6.34	64	0.69	1.51735	11.1557	8.34737	8	6	1	4	0	0.9		0.66
1510	0.59	29	6	22.46	4	300	8	32	2400	19.64	2.04	278	0.66	9.62745	9.83099	9.62745	3	3	2	3	0	1.3		0.66
1511	1.48	38	5	20.44	3	225	8	24	1800	5.8	4.38	31	0.28	1.3242	6.57585	4.83158	5	2	0	2	2	1.3	6	0.42				Not Pregnant
1512	2.65	32	10	22.58	2.5	187.5	10	27.5	2062.5	5.05	4.12	68	4.46	1.22573	4.54902	12.0317	8	7	2	5	0	1.3不均		0.97
1514	0.77	38	7	19.43	3	225	7	21	1575	17.85	24.38	261	0.34	0.732158	2.92381	9.35	4	4	2	4	0	0.65		0.5
1515	0.88	34	5	22.46	4	300	5	20	1500	9.5	3.57	53	0.5	2.66106	10.3429	15.5973	1	1	0	0	0	1.1		0.36
1516	0.76	33	3	22.04	3	225	9	27	2025	10.8	3.23	58	0.17	3.34365	21.0933	8.41176	4	4	2	3	0	1		0.25
1517	3.01	31	16	20.03	3	225	8	24	1800	6.12	2.84	145	0.47	2.15493	8.82877	16.1524	7	7	0	4	2	1.3	6.5	0.48	Y
1518	4.31	33	12	19.72	2	150	10	20	1500	6.81	3.4	32	0.42	2.00294	2.62941	5.2953	9	9	3	5	0	1		0.59
1519	2.2	38	8	22.46	3	225	8	24	1800	6.53	6.98	44	0.19	0.93553		15.9213	11	11	0	7	2	1	7	0.51				Not Pregnant
1520	4.38	36	12	17.99	2	150	10	23	1725	5.99	5.32	30	0.35	1.12594	1.06661	14.1818	15	14	1	8	0	1		0.92
1521	2.93	36	16	24.65	2.5	187.5	10	25	1875	4.09	1.95	33	0.35	2.09744	11.2368	4.28877	14	14	1	5	0	1		0.5
1522	7.81	29	16	21.64	2	150	10	22	1650	6.51	5.73	29	0.86	1.13613			16	14	0	3	0	1
1523	1.86	36	2	20.81	2	150	9	18	1350	10.36	2.9	26	0.57	3.57241			2	1	0	1	0	0.9		0.3
1525	27.2	25	20	29.73	2.5	187.5	11	24	1800	4.88	8.12	31	0.41	0.600985	1.12137	1.84069	18	15	9	13	0	1		0.85
1526	3.38	27	10	26.37	4	300	13	50	3750	6.5	1.06	36	0.29	6.13208			10	6	0	2	0	1		0.98
1527	2.36	33	10	25.33	3.5	262.5	9	31.5	2362.5	9.71	4.1	47.54	0.5	2.36829		15.5513	13	7	0	4	0	1		2.07
1528	6.01	23	30	23.34	2	150	15	49	3675	4.77	2.81	53	0.7	1.69751	4.40426	3.34257	19	7	2	3	0	1		1.35
1530	1.54	35	7	20.12	4	300	11	50	3750	4.6	2.76	19	0.54	1.66667	29.1852	45.9875	3	3	2	3	0	1.2		0.65
1532	3.46	31	7	23.44	4	300	9	35	2625	6.81	3.93	45.9	0.54	1.73282			10	10	7	7	0	1.2中段回声不均		0.91
1533	4.16	35	18	18.82	2	150	11	24	1800	7.58	5.08	28	0.64	1.49213	1.88175	22.8152	14	11	1	7	0	1.3		2.48
1534	3	38	15	21.45	3	225	11	40	3000	14.3	7.53	26	0.31	1.89907	5.98986	14.0945	7	7	0	4	2	1.4	6.5	0.51	Y	Y	2	Live birth
1536	1.97	35	12	26.67	3	225	9	32	2400	7.84	2.61	15	0.31	3.00383	7.61538	4.57862	6	3	0	2	0	1.1		0.84
1538	0.33	34	4	20.31	2	150	4	7	525	24.4	7.18	45	0.33	3.39833	4.78182		1	1	0	1	0	1
1540	7.73	29	20	25.97	1.6	120	10	15.5	1162.5	6.19	4.49	48	0.44	1.37862	0.963867	1.65057	10	9	2	7	0	1		1.07
1541	3.6	31	16	21.64	2	150	11	25	1875	7.44	6.41	37	0.37	1.16069	2.94661	3.40146	13	10	0	5	0	1		1.77
1542	2.55	32	12	20.57	3	225	12	41	3075	5.42	3.24	25	0.38	1.67284	5.39877	16.3862	10	7	0	3	0	1		2.46
1543	4.77	33	22	24.34	2	150	14	41	3075	5.43	2.32	54	0.34	2.34052	2.70317	6.31278	13	9	0	0	0	1		0.94
1544	1.01	40	5	24.65	3	225	10	30	2250	8.28	2.83	44	0.21	2.9258		2.53981	4	4	1	2	1	1.1	8	0.57				Not Pregnant
1545	8.13	30	20	26.67	2	150	12	25	1875	4.05	2.42	17	0.56	1.67355	5.14815	9.89831	17	13	3	7	0	1		1.08
1546	6.53	23	20	27.89	1.6	120	12	41.8	3135	6.73	3.52	18	0.36	1.91193	5	1.83864	11	11	0	5	0	1		1.68
1547	2.3	27	14	20.9	2.5	187.5	9	21.5	1612.5	7.59	3.22	44	0.12	2.35714			13	11	1	6	0	1.0不均		2.22
1548	1.38	35	15	19.27	2.5	187.5	9	22.5	1687.5	7.75	5.01	36	0.33	1.54691	2.64693	2.88342	11	9	1	6	2	1	7.5	1.2				Not Pregnant
1549	9.78	32	20	22.46	1.5	112.5	11	18.8	1410	7.61	11.02	23	0.67	0.690563	3.57627	15.3182	13	13	1	6	2	0.9	7.5	0.33	Y	Y	2	Live birth
1550	6.04	26	13	24.46	2.5	187.5	9	25	1875	3.73	15.15	201	0.64	0.246205	3.76066	5.48339	16	14	0	8	0	1		1.12
1551	0.88	34	4	19.81	3	225	8	24	1800	3.11	8.1	38	0.48	0.383951	12.5479		4	3	0	1	1	1.3	7		Y	Y	1	Live birth
1552	3.38	40	8	16.77	2.5	187.5	8	20	1500	9.78	3.2	44	0.73	3.05625	1.82656		6	6	1	3	0	1
1553	7.49	31	10	21.5	4	300	9	33.5	2512.5	6.58	14.06	91	0.81	0.467994			15	11	0	9	0	1
1554	0.36	39	4	29.14	3	225	12	44	3300	6.79	1.61	25	0.21	4.21739	5.9087	6.90299	4	3	1	1	0	1		0.69
1555	4.57	30	20	22.58	3	225	9	27	2025	6.63	2.64	35	0.48	2.51136	1.28176		17	13	3	7	0	1
1557	3.05	39	6	19.53	3	225	9	27	2025	7.4	3.04	33	0.33	2.43421	5.34114	5.45749	6	6	1	5	0	1.1		1.09
1558	0.42	37	6	20.03	3	225	15	49	3675	25.63	8.43	9	0.33	3.04033	4.36829	4.26361	1	1	0	0	0	1.1		2.24
1559	6.6	28	10	25.64	2.5	187.5	10	25	1875	7.6	10.42	25	0.24	0.729367	2.51304	4.85027	16	14	0	1	0	1.2		0.86
1560	5.67	28	15	22.66	2	150	9	18	1350	6.3	4.84	19	0.6	1.30165	4.01382	5.20833	13	12	0	6	0	1.2		0.78
1561	2.19	32	11	23.53	3	225	12	36	2700	4.74	3	34	0.03	1.58	20.8916	46.1613	7	7	2	4	2	0.9	7.5	1.11	Y	Y	1	Live birth
1562	0.32	37	6	22.76	3.5	262.5	8	27.5	2062.5	5.93	3.15	33	0.37	1.88254	2.4613	2.79273	2	2	0	2	0	1.1		1.01
1563	3.17	38	8	24.3	3	225	8	24	1800	9.55	4.32	52	0.37	2.21065	1.64516	4.84277	10	10	0	7	0	0.75		0.71
1564	3.73	33	8	24.61	3	225	10	30	2250	10.45	3.56	22	0.38	2.93539	10.2294	3.15873	16	3	0	0	0	1		0.35
1565	3.04	38	14	29.24	2.5	187.5	10	26.5	1987.5	6.3	1.49	31.23	0.84	4.22819	7.66667	8	18	14	6	11	2	1.2	8	1.4	Y	Y	1	Abortion
1566	2.18	31	6	20.69	4	300	9	36	2700	9.8	2.67	54	0.63	3.67041		5.42462	6	5	0	4	0	0.65		0.84
1567	1.54	31	8	23.24	3	225	3	9	675	6.59	1.87	20	0.22	3.52406			6	6	1	2	0	1
1568	4.76	27	13	19.72	2	150	9	18	1350	5.35	3.43	26	0.84	1.55977	6.72611	4.6699	11	8	0	4	2	1.1	6.5	1.1				Not Pregnant
1569	3.85	26	18	21.48	2	150	8	19	1425	9.67	7.97	76	0.93	1.2133	2.08103	2.37368	6	5	1	2	1	1	9	1.06				Not Pregnant
1570	1.54	37	8	20.7	3	225	11	33	2475	7.25	2.52	31	0.42	2.87698		2.76707	6	5	0	2	0	1.1		2.06
1571	4.34	32	9	20.2	3.5	262.5	11	39.5	2962.5	10.43	3.57	26	0.24	2.92157			14	10	0	3	0	1
1572	3.1	39	11	22.46	4	300	9	36	2700	7.67	2.87	32	0.42	2.67247		13.9091	9	9	2	6	0	1.3		1.93
1573	0.33	36	4	17.63	3	225	12	36	2700	9.12	2.74	35	0.55	3.32847	4.90755	1.04335	2	1	0	1	0	1.1		1.73
1574	2.19	32	12	18.21	3	225	7	21	1575	8.7	6.49	66	0.52	1.34052	2.42186	5.28118	13	11	2	3	1	1.1	9	1.47				Not Pregnant
1575	0.31	29	7	18.96	3	225	10	30	2250	20.1	5.79	62	0.57	3.4715	5.41117	7.99671	6	6	2	4	0	0.9		0.83
1576	3.09	36	8	24.17	3	225	15	55	4125	9.24	4.19	31	0.39	2.20525	8.30612	5.00912	9	9	0	1	0	1.3不均		1.24
1577	2.46	28	12	22.48	3	225	10	34	2550	5.68	8.92	35	0.88	0.636771	1.24841	5.61558	10	9	0	6	0	1.2		1.79
1578	7.5	34	13	22.04	2	150	9	20	1500	6.71	3.22	47	8.27	2.08385	6.98582	24.431	15	12	1	4	0	1.1		0.58
1579	3.11	30	7	20.94	2.5	187.5	8	21.5	1612.5	7.82	2.98	19	0.35	2.62416	11.0882		3	1	0	1	0	1
1581	3.98	31	10	17.58	3	225	10	27.5	2062.5	6.72	9.04	24		0.743363			10	9	0	4	0	1		0.72
1582	2.11	33	9	25.78	2.67	200.25	9	24.03	1802.25	5.7	10.79	85	0.33	0.528267	1.07289	4.08244	14	13	2	8	0	1		2.16
1583	4.08	30	11	28.6	5	375	10	50	3750	5.54	2.05	42	0.5	2.70244	7.9558	6.81071	13	11	2	6	2	1.2	8.5	1.64	Y	Y	2	Live birth
1584	2.33	32	10	17.65	3	225	10	30	2250	9.46	5.96	46	1.46	1.58725	3.40203	3.70659	10	8	0	3	0	1		1.03
1585	1.62	30	6	22.58	4	300	8	32	2400	8.31	3.99	34	0.23	2.08271	13.4965		4	2	0	1	0	1
1586	1.16	34	4	23.44	3	225	8	24	1800	6.53	2.09	61	0.3	3.1244		17.2586	3	3	0	1	0	1.3后壁增强		0.41
1587	7.42	32	13	25.28	2	150	12	31	2325	6.5	4.81	28	0.76	1.35135	1.82648	2.13922	19	17	0	7	0	1.5		1.16
1588	5.39	37	17	18.44	2	150	9	18.8	1410	6.15	2.83	48	0.62	2.17314	5.575	6.33333	10	8	0	5	0	1.5回声不均		1.09
1589	4.88	25	10	25.15	4	300	9	36	2700	5.74	11.09	140	14.96	0.517583			13	9	1	2	0	1.6		1.16
1590	5.73	29	7	20.28	3	225	9	27	2025	1.87	2.75	169	14.87	0.68	22.5139	19.1505	10	5	3	4	1	1.2		0.76				Not Pregnant
1591	11.61	34	20	28.2	1.5	112.5	9	19	1425	4.17	12.47	33	0.64	0.334403	1.27511	1.61257	10	10	0	6	0	1.3		1.06
1592	2.02	34	6	19.53	3	225	10	30	2250	8.71	5.32	37	0.45	1.63722	17.9024	33.561	9	5	2	3	1	0.9	9	0.65				Not Pregnant
1593	14.83	25	19	23.44	1.5	112.5	11	18	1350	6.12	8.69	17	0.59	0.704258	4.93333	5.65644	25	21	1	7	0	1		1.02
1594	2.61	25	8	26.22	4	300	11	43	3225	6.7	2.44	32	0.27	2.7459			8	5	2	4	0	1
1596	4.03	29	17	26.81	4	300	16	64	4800	6.3	8.59	40	0.34	0.733411	6.22353	21.9149	8	8	0	6	0	1		2.18
1597	1.45	34	13	22.1	4	300	12	48	3600	10.16	2.97	40	2.06	3.42088	14.5078	10.6856	9	5	0	1	0	1		1.01
1598	6.43	39	16	22.1	2	150	9	18	1350	7.54	7.44	33	0.34	1.01344	1.83307	2.44931	10	8	0	5	0	1.3		0.69
1600	6	30	30	20.45	1.5	112.5	9	13	975	6.81	11.24	47	0.53	0.605872	0.611036	1.06784	12	11	1	6	0	1.3		0.78
1601	2.26	32	4	20.31	3	225	8	24	1800	8.24	3.29	15	0.69	2.50456	13.2179	5.33333	5	5	2	4	2	1.2	8.5	0.89	Y	Y	2	Live birth
1602	5.84	34	20	18.83	1.7	127.5	9	13.7	1027.5	7.4	4.68	19	0.37	1.5812	2.25825	8.97468	13	12	4	9	0	1.1		1.31
1603	8.53	32	5	23.44	2	150	10	22	1650	7.65	4.15	37	0.48	1.84337	4.07143	5.18359	8	7	0	7	2	1	7	1.76	Y	Y	2	Live birth
1605	5.17	37	13	21.88	2	150	10	19.5	1462.5	5.75	2.84	23	0.69	2.02465	5.41558	4.564	12	12	0	2	0	1.2		1.18
1606	6.82	33	20	27.34	2	150	10	24.8	1860	6.57	2.81	21	0.31	2.33808	5.73125	4.54949	14	13	0	6	0	1.2		1.67
1607	1.94	32	10	29.64	2.5	187.5	12	38.5	2887.5	5.97	2	18	0.38	2.985	8.05517	18.0465	7	5	2	3	0	1.1		1.61
1608	6.18	27	14	27.48	3	225	11	43	3225	7	5.67	15	0.81	1.23457	5.0793	3.6768	4	1	0	1	0	1		1.12
1609	4.03	33	11	19.1	4	300	10	40	3000	7.75	5.76	28	0.65	1.34549			11	11	0	0	0	1
1610	0.9	34	5	22.15	4	300	10	40	3000	7.25	2.55	58	0.61	2.84314			8	4	0	1	0	1.2		0.65
1611	4.2	32	13	20.2	3	225	11	40	3000	7.58	7.03	22	0.41	1.07824			16	16	1	7	0	1.7		1.77
1612	2.42	34	15	21.48	3	225	9	27	2025	7.59	2.2	18	0.52	3.45	9.57718	11.5843	7	3	0	1	1	1.2	7	1.47				Not Pregnant
1613	12.66	26	20	25.39	1.6	120	11	17.4	1305	4.42	9.45	26	0.33	0.467725	1.58795	2.3119	24	22	0	15	0	0.8		3.12
1614	6.1	30	12	18.78	3.5	262.5	10	36.5	2737.5	11.27	10.19	12	0.89	1.10599			12	11	2	5	0	1
1615	3.31	40	5	21.09	3	225	12	36	2700	6.57	5.79	21	0.72	1.13472	7.38528	17.3562	11	10	0	3	2	1.5	5.5	0.6				Not Pregnant
1616	4.98	40	7	21.61	3	225	9	27	2025	5.44	3.22	27	0.53	1.68944	10.2764	6.84804	9	4	1	3	1	1	8	1.53				Not Pregnant
1617	6.91	37	10	20.08	4	300	11	43	3225	6.71	3.14	13	0.32	2.13694			13	13	0	5	0	1.4		1.04
1618	17.25	28	20	22.77	1.7	127.5	11	17.2	1290	6.18	4.69	14	0.2	1.3177			16	14	2	13	0	1.3
1619	2.11	24	7	20.2	4	300	10	40	3000	6.27	2.84	23	0.47	2.20775			8	5	1	2	0	1		0.87
1620	0.7	32	3	22.23	4	300	14	56	4200	14.41	4.18	60	0.88	3.44737	39.8148	19.6351	2	2	0	0	0	0.9		0.3
1621	2.43	34	8	28.56	4	300	16	64	4800	5.62	1.28	62	0.47	4.39062			5	5	1	2	0	1.1		1.8
1622	4.42	39	20	25.45	1.5	112.5	16	34.85	2613.75	5.46	2.97	46	0.31	1.83838	5.61905	19.4375	18	16	1	5	0	1.3		2.02
1623	0.33	34	3	20.31	3	225	9	26	1950	24.4	7.18	45	0.33	3.39833			1	1	0	1	1	0.85	6		Y	Y	1	Live birth
1624	5.14	27	16	23.01	1.6	120	11	19.6	1470	7.02	2.89	26	0.31	2.42907	12.6203	14.6143	13	12	0	5	0	1		1.1
1625	1.96	38	7	24.77	4	300	10	40	3000	6.54	1.75	23	0.4	3.73714			7	4	0	2	0	1.4		1.01
1626	5.91	25	10	25.39	3	225	11	33	2475	7.33	2.85	26	0.65	2.57193			13	12	3	6	2	1.3	8					Not Pregnant
1627	1.1	40	6	21.67	3	225	9	27	2025	10.84	2.58	81	0.53	4.20155	3.11111	3.89032	5	4	0	3	0	1.2		0.8
1629	7.43	35	10	27.12	3	225	8	24	1800	4.89	1.58	18	0.46	3.09494	4.032	1.89919	8	8	0	4	2	1.2	5.5	1.22				Not Pregnant
1630	1.86	36	2	20.81	4	300	10	36	2700	10.36	2.9	26	0.57	3.57241			5	3	2	3	1	1	8	0.8				Not Pregnant
1631	4.69	32	11	19.95	1.67	125.25	11	23.03	1727.25	9.74	3.45	38	0.31	2.82319	3.61455	6.77844	7	5	0	3	0	1		0.76
1633	0.72	40	4	19.49	3	225	10	30	2250	9.84	3.9	49	0.33	2.52308	5.85833	17.65	4	4	3	3	1	0.9	9	0.36	Y	Y	1	Live birth
1634	1.06	32	5	22.46	3	225	7	21	1575	11.53	5.6	139	0.94	2.05893			3	3	0	1	0	1
1635	1.46	38	7	21.56	4	300	12	48	3600	1.46	11.02	105	1.86	0.132486			8	8	1	4	0	1		10.33
1636	13.23	35	24	20.17	1.7	127.5	9	15.3	1147.5	6.29	10.55	59	0.94	0.596209	0.645727	5.36667	15	12	0	4	1	1		0.62				Not Pregnant
1637	3.14	35	7	23.31	4	300	10	40	3000	25.84	103.61	259	0.75	0.249397			9	6	1	3	0	1		0.26
1638	16.36	30	20	19.47	2	150	10	20	1500	13.5	11.41	47	0.35	1.18317			3	2	0	1	1	1.1	6					Not Pregnant
1639	3.27	36	2	21.61	3	225	11	33	2475	8.13	2.97	33	0.46	2.73737	11.5252	6.01749	10	8	1	3	0	1		0.91
1640	8.62	30	20	20.44	1.5	112.5	10	17.5	1312.5	7.91	4.62	47	0.33	1.71212	4.73799	6.06863	12	9	0	3	2	1	6.5	0.97				Not Pregnant
1641	5.5	29	24	24.17	2.6	195	10	26.4	1980	3.32	3.67	100	0.99	0.904632	0.315591	4.20737	20	16	0	5	0	1.4		1.1
1642	3.62	33	18	23.03	2.7	202.5	11	28.6	2145	5.55	4.43	55	0.36	1.25282			21	13	2	5	0	1.2
1643	7.28	31	14	20.7	1.5	112.5	17	38.1	2857.5	10.78	5.63	37	0.31	1.91474	3.6623	8.58247	17	13	4	6	0	1		1.04
1645	3.07	32	13	21.83	2.7	202.5	11	31.5	2362.5	7.01	3.34	36	1.01	2.0988	14.8053	19.6	13	13	1	7	0	1		0.7
1646	2.69	39	12	23.88	4	300	9	34.5	2587.5	4.44	1.08	83	0.53	4.11111	0.72449		7	7	0	4	0	1
1647	5.56	31	20	25.53	1.67	125.25	13	38.69	2901.75	4.53	3.84	46	0.26	1.17969	5.64925	1.75143	10	4	0	0	0	1		0.34
1648	4.39	22	8	19.92	2	150	10	23	1725	5.4	4.76	66	1.02	1.13445	10.2685	9.72487	9	9	0	3	0	1		0.77
1649	2.64	31	8	16.96	2	150	12	36	2700	7.22	15.43	41	0.62	0.46792	0.70247	11.6022	7	6	2	3	0	1		2.61
1650	0.94	32	12	18.75	3	225	13	39	2925	9.48	5.12	43	0.92	1.85156	14.1923	12.9286	5	5	0	2	0	1		0.42
1651	1.54	36	7	19.81	4	300	10	40	3000	9.65	7.06	32	0.65	1.36686	6.93086	16.8176	5	4	1	1	0	1.1		1.34
1652	8.47	27	20	22.6	1.6	120	9	14.4	1080	6.36	8.83	31	0.37	0.720272	1.07313	1.52857	10	8	1	4	2	1.1	7.5	0.56	Y	Y	2	Live birth
1653	3.22	30	20	21.23	3	225	9	25	1875	5.59	1.93	33	1.53	2.89637	13.7835	27.5968	12	10	1	6	2	0.9	8	1.15	Y
1654	1.48	38	6	20.44	3	225	11	33	2475	5.8	4.38	31	0.28	1.3242	10.6038	9.52838	3	2	1	2	2	1.2	7.5	0.45	Y
1655	11.22	32	20	21.26	2	150	9	15.25	1143.75	5.66	6.99	26	0.96	0.809728	2.80102	17.5556	28	26	2	11	0	1.4		0.63
1656	10.7	29	17	27.24	1.67	125.25	9	15.03	1127.25	4.96	2.87	36	1.49	1.72822	1.945	1.40395	19	14	0	6	0	1.1		1.76
1657	4.65	31	16	18.73	1.6	120	9	13.8	1035	6.15	6.72	15	0.45	0.915179	3.1369	9.93827	16	7	2	5	0	1.1		1.47
1658	9.27	37	12	17.1	1.5	112.5	8	15	1125	7.44	10.58	65	0.91	0.703214	1.99123	1.94795	15	9	3	5	2	1.2	8	0.98				Not Pregnant
1659	2.85	34	7	20.2	4	300	12	48	3600	3.07	2.63	38	0.71	1.1673	5.97917	12.4267	3	3	1	3	0	1.1不均		0.72
1660	2.5	29	6	23.88	3	225	10	30	2250	8.41	12.57	46	0.18	0.669053		1.2448	8	8	0	4	0	1.2		1.1
1661	1.92	32	8	27.5	2.67	200.25	9	32.01	2400.75	1.81	1.68	133.27	11.63	1.07738	6.63333	5.5813	8	8	0	4	2	1.3	7	0.3	Y	Y	1	Live birth
1662	4.06	26	12	26.04	2	150	11	27	2025	10.11	2.97	21	0.23	3.40404	8.94872	7.41803	4	4	0	3	2	1	7	0.58	Y	Y	2	Live birth
1663	2.71	34	15	28.34	4	300	9	36	2700	10.55	4.63	33	0.31	2.27862	4.41111	5.10855	8	5	2	4	2	0.95	6.5	0.38				Not Pregnant
1664	3.84	31	12	20.2	2.67	200.25	11	28.04	2103	7.77	4.88	6	0.53	1.59221	1.748	11.1429	13	12	3	4	0	1		1.17
1665	0.88	34	5	22.46	4	300	8	32	2400	10.83	5.67	0.35	0.5	1.91005	4.57644		2	1	0	0	0	1
1666	2.28	32	10	20.51	3	225	11	39	2925	7.98	6.12	42	0.47	1.30392		6.30409	6	6	1	6	2	1.1	7	0.72	Y	Y	2	Live birth
1667	9.83	28	16	20.31	1.5	112.5	9	12.7	952.5	5.57	5.56	17	0.53	1.0018	0.954595	2.4435	18	11	0	5	0	1.3		0.97
1668	11.89	32	12	26.14	3	225	11	33	2475	5.89	2.32	32	0.13	2.53879			19	17	1	10	0	1
1669	2.74	32	8	17.78	2.5	187.5	9	24	1800	8.52	5.23	26	0.3	1.62906	0.556893	7.38926	7	7	1	6	2	0.8	7.5	0.82	Y	Y	1	Live birth
1670	2.85	28	8	20.2	4	300	10	39	2925	17.06	0.98	224	0.31	17.4082			9	9	2	4	0	1
1671	0.9	33	9	19.65	1.5	112.5	8	12.86	964.5	12.34	4.2	18	0.96	2.9381	4.21563	1.68372	3	2	0	1	1	1	6	1.45	Y
1672	1.64	32	7	18.07	4	300	9	36	2700	7.84	2.27	31	0.31	3.45374		14.7319	5	4	0	1	1	1		0.98	Y	Y	1	Abortion
1673	1.91	31	8	21.09	4	300	9	33	2475	8.14	2.28	67	0.78	3.57018	2.40638	0.00530995	10	9	1	3	2	0.75	7.5	0.53				Not Pregnant
1675	5.68	32	2	20.03	2	150	9	18	1350	12.04	4.32	23	0.29	2.78704	3.00662	5.83721	2	2	1	1	1	1	8	0.59				Not Pregnant
1676	2.87	31	12	21.45	3	225	8	24	1800	6.81	5.4	46	0.6	1.26111	6.84066	6.28351	8	7	0	3	2	1.3	5.5	0.58	Y	Y	1	Live birth
1677	5.74	32	18	25.96	2.7	202.5	13	41.2	3090	10.14	8.45	29	0.52	1.2	3.8017	14.9121	8	8	5	6	2	0.8	8.5	0.95	Y	Y	1	Live birth
1678	3.38	33	12	21.48	2.6	195	8	22	1650	4.24	2.77	36	0.5	1.53069	4.17647	18.4516	8	7	0	3	0	1.4		0.86
1679	5.89	28	15	21.41	1.5	112.5	12	24	1800	5.86	6.31	39	0.6	0.928685	4.67516	11.3617	10	7	0	4	2	0.8	7	0.79				Not Pregnant
1680	4.55	34	20	21.88	1.6	120	10	15	1125	7.68	15.33	18	0.49	0.500978	0.475207	2.24581	19	18	0	3	0	1		0.98
1681	3.62	34	10	19.63	3	225	9	27	2025	5.26	2.08	26	1.27	2.52885	8.80786	5.30303	8	6	2	5	0	1.2		2
1682	1.07	30	6	20.32	3	225	9	27	2025	5.67	1.62	19	0.46	3.5	1.09935	8.59341	13	12	1	4	0	0.9		1.16
1683	4.06	29	9	27.78	3.5	262.5	9	28.5	2137.5	6.26	3.03	26	0.23	2.06601			15	10	0	4	0	1		0.89
1684	1.76	32	9	21.19	2	150	10	25	1875	9.23	4.44	21	0.33	2.07883	6.21463	8.38967	10	10	0	9	0	1		0.41
1685	1.25	38	11	23.12	2.6	195	8	22	1650	7.68	6.01	39	0.25	1.27787	2.03072		8	6	0	3	0	1
1686	1.13	36	6	23.5	3	225	10	30	2250	9.83	1.99	22	0.74	4.9397			3	2	1	1	1	1	9					Not Pregnant
1687	6.01	34	12	17.21	1.5	112.5	9	23.5	1762.5	7.82	2.11	35	0.24	3.70616			12	8	0	5	0	1
1688	4.7	35	8	19.83	2.6	195	10	23	1725	6.63	5.54	19	0.23	1.19675	7.55242	26.2553	16	14	2	6	0	1.2		1.76
1689	0.32	37	4	22.76	4	300	11	44	3300	5.93	3.15	33	0.37	1.88254	3.23729	1.76542	4	2	2	2	2	0.9	9	1.59				Not Pregnant
1690	1.54	37	8	20.7	3	225	9	27	2025	7.25	2.52	31	0.42	2.87698	11.6944	4.0978	5	5	0	2	2	1.0不均	6	1.02	Y	Y	1	Live birth
1691	9.11	31	20	19.63	1.5	112.5	11	13.8	1035	6.69	8.1	29	0.33	0.825926	1.34826	8.0283	29	24	0	8	0	1		2.17
1693	10.95	34	16	27.38	2	150	9	16	1200	5.97	13	26	0.82	0.459231	0.645499	2.18927	19	13	1	5	0	1		0.69
1694	7.5	31	18	23.44	2.5	187.5	8	17.5	1312.5	3.96	4.9	56	0.55	0.808163	0.592742	1.30355	22	22	0	17	0	1.0欠均
1695	3.1	40	7	22.94	4	300	9	36	2700	5.98	5.39	40	0.25	1.10946			4	2	0	1	1	1.1	6	1.12	Y	Y	1	Live birth
1696	4.87	32	20	23.18	1.6	120	8	13.2	990	5.3	3.69	68	1.64	1.43631	0.689531	2.48608	16	6	1	3	0	1		1.43
1697	0.8	39	8	20	4	300	8	32	2400	9.18	6.35	55	0.47	1.44567	1.40072	7.16143	6	6	1	1	1	1	8	0.5				Not Pregnant
1698	6.89	34	11	18.44	2	150	11	22	1650	9.35	7.96	58	0.3	1.17462	1.87846	4.65203	12	5	3	3	0	1		0.48
1699	0.64	36	5	18.36	3	225	13	39	2925	12.11	4.35	40	3.15	2.78391	9.48889	6.23888	3	3	0	2	0	1		0.46
1700	0.82	35	8	22.58	4	300	13	52	3900	9.89	4.06	25	0.64	2.43596	9.73246	3.83532	5	5	1	3	0	1		0.65
1702	3.91	33	9	21.45	3	225	9	27	2025	7.98	5.02	52	0.82	1.58964	4.58333	6.47985	12	12	4	6	0	0.85		12.97
1703	7.44	34	15	26.22	1.7	127.5	13	31.8	2385	5.61	2.82	31	0.68	1.98936	3.68208	12.4216	17	12	0	5	0	0.9不均		575
1704	3.5	32	6	20.32	2	150	11	27.2	2040	10.01	8.46	29	0.41	1.18322	6.06829	6.9625	9	9	4	7	1	1.2	9	1.62				Not Pregnant
1705	1.41	36	9	19.03	2.6	195	7	18.6	1395	12.71	3.95	65	0.41	3.21772	5.0289	5.7732	2	1	0	1	0	1.3		0.78
1706	3.39	34	8	28.25	3	225	11	37	2775	7.93	2.04	30	0.5	3.88725	10.2376	4.23512	4	4	0	4	2	1.2	6.5	0.94				Not Pregnant
1707	9.61	30	18	20.96	2	150	8	16	1200	6.44	8.52	24	1.66	0.755869	1.70067	6.0733	10	9	0	3	0	0.9		2.18
1708	4	38	9	20.7	2	150	10	21.5	1612.5	8.85	3.82	25	0.77	2.31675	11.8068	5.57459	13	13	0	8	2	1.2	7	1.63	Y	Y	1	Live birth
1709	1.91	37	6	20.45	3	225	8	24	1800	8.45	4.79	79	1.02	1.76409	7.70259	7.90654	6	6	0	0	0	1.1		0.86
1710	3.01	28	10	22.21	4	300	12	53	3975	5.86	3.91	50	0.45	1.49872	13.592	18.0636	16	15	2	9	0	1.3		0.97
1711	13.62	30	20	19.95	1.6	120	9	13.8	1035	5.73	13.25	17	0.28	0.432453	0.32884	0.772432	20	16	0	7	0	1.1		1.37
1712	5.02	30	17	26.22	5	375	11	58	4350	10.76	4.43	30	0.22	2.42889	6.88933	2.8873	5	4	3	4	2	1	9	1.39	Y	Y	1	Live birth
1713	1.35	32	8	20.03	4	300	9	35	2625	8.17	4.41	34	0.37	1.85261	14.7222	5.96923	13	10	1	4	2	0.8	7.5	0.78				Not Pregnant
1714	1.84	32	4	20.2	3	225	8	24	1800	12.63	4.14	22	0.47	3.05072	2.20641		1	1	0	1	0	1
1715	2.21	39	11	27.05	4	300	11	44	3300	7.93	3.05	29	0.45	2.6	22.4583	33.6136	8	6	0	3	0	0.7欠清		1
1716	10.13	29	20	27.77	1.6	120	10	17.2	1290	7.65	7.11	35	1.03	1.07595	2.94915	1.57594	13	10	4	9	2	0.9	8.5	1.21	Y	Y		Ectopic Pregnancy
1717	4.69	40	8	24.22	3	225	10	35	2625	4.39	3.82	37	0.2	1.14921	4.19598	2.72673	10	8	2	3	0	1.3		0.6
1718	3.97	32	13	27.85	2.6	195	11	32	2400	7.66	5.33	45	0.23	1.43715	6.57944	16.7051	15	11	0	4	0	0.7		2.86
1719	1.25	26	7	18.2	2.6	195	8	21.6	1620	9.45	10.98	22	0.26	0.860656	9.01768	6.05667	8	5	3	4	1	1.2	10	0.38	Y	Y	1	Live birth
1720	1.02	33	5	21.23	3	225	11	40	3000	11.42	4.41	39	0.47	2.58957	0.696525	3.06972	5	4	2	3	0	1.4		0.9
1721	1.3	40	5	19.2	2	150	8	21	1575	9.55	5.6	61	0.52	1.70536		3.47392	2	2	0	2	0	1		0.66
1722	2.57	35	8	20.83	2.6	195	10	28.1	2107.5	8.68	1.54	86	0.71	5.63636	9.92913	12.2	5	5	0	2	2	0.8	7	0.89				Not Pregnant
1723	1.88	39	4	18.44	4	300	10	40	3000	10.8	5.39	44	0.31	2.00371			8	7	3	4	0	0.8		1.16
1724	3.89	34	15	19.15	2	150	10	22	1650	7.31	4.77	32	0.42	1.53249	7.11429	8.18065	12	9	0	7	0	1		1.92
1725	2.36	36	9	26.56	3.5	262.5	10	35	2625	7.48	2.83	51	0.44	2.64311			8	4	1	3	2	0.9	7	0.68	Y	Y	2	Live birth
1726	1.99	32	6	22.06	3	225	9	25.5	1912.5	8.92	3.91	15.86	0.65	2.28133			4	4	0	3	2	0.8	6	0.87	Y	Y	2	Live birth
1727	3.69	32	18	21.09	2	150	9	18	1350	6.62	4.49	26	0.48	1.47439			10	2	0	0	0	1		1.13
1728	3.11	30	9	22.46	4	300	10	40	3000	7.82	2.98	19	0.35	2.62416	33.8333	8.47012	8	8	1	2	2	1.1	7	1.23	Y	Y	2	Live birth
1730	4.15	31	6	22.46	1.6	120	9	16	1200	7.36	12.59	38	0.43	0.584591	5.52119	8.23256	5	3	0	0	0	1		0.56
1731	1.19	36	14	21.48	1.6	120	11	23.2	1740	9.78	3.27	59	0.82	2.99083	2.79565	5.4712	3	2	1	1	0	1.2		1.26
1732	1.25	34	6	19.1	4	300	13	52	3900	14.71	6.31	37	0.71	2.33122	7.93776	7.51711	4	3	1	2	1	1		1.05	Y	Y	1	Live birth
1733	2.72	37	12	20.29	3	225	10	26.4	1980	7.05	1.62	23	0.26	4.35185	3.61905	10.1491	8	7	1	2	0	1.1		1.32
1734	5.32	31	10	20.5	1.6	120	7	15	1125	7.4	9.2	48	0.65	0.804348	0.740682	0.724187	10	8	0	4	0	1.2		2.66
1737	6.6	28	8	25.64	1.7	127.5	11	22.9	1717.5	7.6	10.42	25	0.24	0.729367	0.847716	1.32849	5	5	0	1	0	1.3		0.3
1738	4.79	31	12	20.2	2.5	187.5	9	25	1875	7.67	7.21	42	0.82	1.0638			6	6	1	3	0	1		0.59
1739	2.88	26	8	22.89	4	300	12	47	3525	5.71	3.76	20	0.22	1.51862			15	10	0	3	0	1
1740	3.54	29	14	17.58	2.5	187.5	11	28	2100	8.78	5.91	41	0.25	1.48562			12	10	0	2	0	1
1741	0.9	34	7	22.15	4	300	12	48	3600	7.25	2.55	58	0.61	2.84314	5.41071		9	6	0	1	0	1.3		2.24
1742	2.09	27	6	18.08	3	225	9	27	2025	5.9	11.05	62	2.55	0.533937	15.1027		4	3	0	2	0	1
1743	1.79	30	8	19.05	3	225	10	29	2175	7.67	4.25	49	0.4	1.80471		5.96382	6	4	0	2	2	1.1	5.5	0.61				Not Pregnant
1744	4.33	34	16	22.66	2	150	11	26	1950	6.27	3.67	35	0.49	1.70845	2.5625	11.1339	7	7	0	1	0	1		0.32
1745	1.96	38	7	24.77	4	300	11	44	3300	6.54	1.75	23	0.4	3.73714			5	3	0	1	0	1		0.38
1746	9.72	27	20	20.03	1.5	112.5	13	21.1	1582.5	6.27	6.75	43	0.83	0.928889	5.59218	3.4214	6	2	0	2	0	1.5		0.82
1747	5.33	29	16	21.23	2.5	187.5	11	21.7	1627.5	4.37	8.78	45	0.32	0.497722		29.6471	18	16	6	12	0	0.7		1.36
1748	7.87	28	20	25.22	1.6	120	11	17	1275	4.29	2.85	47	0.61	1.50526	2.40764	4.66887	13	10	0	6	0	1.2不均		0.87
1749	1.94	29	11	22.46	2.7	202.5	11	30.2	2265	5.76	1.47	39	0.46	3.91837	11.8773	16.8174	14	6	0	1	0	1.1		1.2
1750	2.33	33	6	22.96	3	225	9	32	2400	5.58	3.57	50	0.3	1.56303		3.83857	6	6	0	4	0	1		0.42
1751	3.4	29	9	24.41	3	225	9	26	1950	7.24	3.18	35	0.33	2.27673			4	4	0	1	0	1
1752	2.52	31	10	20.07	2.5	187.5	12	30	2250	7.88	6.54	26	0.88	1.20489	2.45455	9	10	6	2	2	0	1.5		0.53
1753	4.69	32	10	19.95	2.6	195	10	28	2100	9.74	3.45	38	0.31	2.82319	4.91473	4.1292	12	5	1	2	2	1.2	7.5	0.61				Not Pregnant
1755	4.47	33	9	21.34	2.5	187.5	10	26	1950	6.95	10.59	107	0.22	0.65628	4.58621	7.372	15	12	1	3	0	1.5		0.94
1756	5.75	32	15	24.61	1.6	120	8	13.2	990	13.14	11.85	24	0.31	1.10886	1.03019	1.23702	2	2	1	2	0	1.2不均		0.26
1757	5.43	35	13	20.31	4	300	9	36	2700	10.83	6.93	31	0.29	1.56277			5	5	0	3	0	1.1		0.42
1758	10.48	26	20	26.8	3	225	10	43	3225	5.58	10.07	41	0.25	0.554121	1.22781	0.459747	4	3	0	1	0	1		1.73
1759	2.54	39	8	24.88	2.5	187.5	10	27.5	2062.5	5.66	3.58	19	0.33	1.58101	7.25385	16.507	6	5	2	3	0	1		0.32
1760	3.73	30	8	20.2	3	225	10	31.5	2362.5	7.56	7.93	12	0.46	0.953342			10	10	3	2	0	1		0.22
1761	1.17	38	8	30.84	4	300	10	40	3000	6.34	1.12	8	0.26	5.66071			5	5	1	3	0	1
1762	1.41	36	6	19.03	3	225	13	39	2925	12.71	3.95	65	0.41	3.21772	6.45	3.10811	3	2	2	2	0	1.2		0.89
1763	5.58	32	20	21.22	2	150	10	18.8	1410	6.87	2.48	13	0.45	2.77016	3.89976	10.9909	12	10	0	1	0	1.5		0.67
1764	3.49	31	11	17.53	2	150	10	19.2	1440	7.09	4.17	25	0.55	1.70024	1.37037	6.9893	9	9	0	7	2	1.1	7	0.4	Y	Y	1	Live birth
1765	2.09	39	11	19.57	3	225	8	24	1800	8.65	3.98	38	0.33	2.17337	9.24599	3.03914	8	6	1	2	0	1.3		0.91
1766	6.61	31	20	19.47	2	150	10	19	1425	1.41	0.12	12	0.32	11.75	49.2414	34.2812	17	11	1	5	0	1.2		0.45
1767	2.77	32	16	21.88	2.5	187.5	10	25	1875	7.56	5.09	29	0.42	1.48527	1	4.15323	13	6	1	1	0	0.8		1.22
1768	1.95	31	7	20.55	4	300	11	35	2625	5.73	6.36	23.24	0.45	0.900943			3	2	0	0	0	1.3		1.12
1770	3.86	34	13	28.34	3.3	247.5	10	35.1	2632.5	3.84	2.36	38.21	0.76	1.62712	9.6	17.2211	18	14	1	8	0	1		1.59
1771	27.6	31	30	23.83	2	150	10	17.7	1327.5	7.34	4.31	72	1.06	1.70302	4.68545	2.77743	20	14	0	8	0	1.2		1
1772	3.67	31	9	25.78	3	225	12	36	2700	6.92	6.17	24	0.37	1.12156	1.98471	6.44615	9	9	1	6	2	1.1	7.5	0.72				Not Pregnant
1773	3.84	32	13	28.52	3	225	14	49	3675	7.52	2.75	17	0.31	2.73455			8	6	0	0	0	1.1		0.35
1774	7.45	28	20	20.66	1.7	127.5	11	15.5	1162.5	3.73	4.18	23	0.64	0.892344	1.52466	6.2381	22	20	1	13	0	1		0.88
1775	2.55	32	10	24.46	4	300	10	39.5	2962.5	6.97	2.4	29	0.23	2.90417			9	9	0	4	1	0.8	7	0.64	Y	Y	1	Live birth
1776	1.42	38	12	20.7	2.5	187.5	9	22.5	1687.5	5.2	4.05	18	0.37	1.28395	6.60294	16.3409	10	10	2	5	1	1.1	9	0.45	Y	Y	1	Live birth
1777	1.79	31	10	22.77	2.5	187.5	11	29.1	2182.5	8.32	3.03	21	0.31	2.74587	5.74648	11.6019	13	12	0	5	0	1.2		0.89
1778	15.84	29	30	21.23	2	150	9	16.4	1230	6.39	9.7	31	1.22	0.658763	1.32785	3.92147	20	13	3	13	0	1.3		1.16
1779	6.53	32	17	21.48	3	225	9	24.5	1837.5	5.9	4.41	29.16	0.34	1.33787			20	18	0	5	0	1.5
1780	2.29	36	6	24.46	3	225	11	33	2475	11.29	6.41	11	0.47	1.76131	3.59518	0.844355	1	1	0	1	0	1.4		0.55
1781	4.57	34	10	28.37	4	300	12	46	3450	6.43	6.48	136.3	0.53	0.992284	6.55191		20	15	2	8	0	0.85
1782	5.59	31	13	26.04	1.6	120	11	19.6	1470	8.36	8.46	15	0.43	0.98818	3.58635	4.39373	9	8	1	5	1	1.5	8	0.6	Y	Y	1	Live birth
1783	12.09	30	10	24	3	225	9	29	2175	5.67	3.31	30	0.31	1.71299			14	14	0	2	0	1		0.89
1784	2.03	35	6	19.15	4	300	6	24	1800	8.8	4.74	68	0.21	1.85654	1.89827		1	1	0	0	0	1
1785	13.68	29	20	18.22	1.5	112.5	8	15	1125	5.65	18.56	26	0.53	0.304418	0.397925	4.66667	17	17	2	14	0	1		0.53
1786	8.41	35	14	19.88	1.5	112.5	11	18.7	1402.5	5.29	4.02	37	0.84	1.31592	6.4026	7.06164	14	11	0	5	0	1
1787	3.9	32	14	21.05	3	225	11	37	2775	9.79	3.82	26	0.48	2.56283			5	2	0	1	0	1		0.61
1788	7.68	35	10	24.8	2	150	16	53	3975	6.65	4.53	24	0.67	1.46799	3.27668	10.6695	18	17	0	3	0	1.6		1.64
1789	2.38	34	9	18.44	3	225	8	24	1800	7.44	10.14	149	0.32	0.733728	7.45652	4.52723	6	6	3	6	2	1.2	8	0.64				Not Pregnant
1790	8.61	29	26	26.13	3	225	15	64	4800	5.26	2.36	29	0.21	2.22881	1.44815	7.81061	10	8	2	5	0	1.2		0.23
1791	0.37	35	6	19.13	3	225	10	23	1725	10.27	8.03	37	1.37	1.27895	1.70959	3.26448	2	2	1	2	0	1.2		0.62
1792	1.45	34	15	22.1	4	300	10	38	2850	10.16	2.97	40	2.06	3.42088	12.585	8.1434	8	6	3	3	0	1.5		0.63
1793	0.88	34	6	18.66	3	225	8	24	1800	9.5	4.51	32	0.36	2.10643	6.85965	4.55277	4	2	0	0	0	0.85		0.67
1794	2.17	34	10	26.37	4	300	9	36	2700	7.54	3.83	48	1.31	1.96867	2.83299	9.38854	7	1	0	1	0	1.2		0.69
1795	2.14	32	17	22.49	3	225	16	56	4200	7.83	1.93	34	0.68	4.05699	6.78417	7.65116	4	3	0	1	0	1		0.61
1796	3.25	28	10	21.48	2	150	10	25	1875	8.83	4.45	33	0.4	1.98427	7.68667	5.85424	5	5	0	1	0	1		0.61
1797	1.23	36	6	25.3	3	225	9	27	2025	19.5	4.88	12	0.37	3.9959	4.73731	3.09559	1	1	0	0	0	1.1		0.26
1798	1.07	36	7	27.5	4	300	12	55	4125	9.98	3.58	24	0.54	2.78771	4.51682	3.84051	1	1	0	1	0	1.2		0.26
1799	1.76	34	8	25.91	3	225	9	27	2025	8	4.12	41	0.36	1.94175	2.85323	8.55782	9	5	4	4	0	1.5不均		0.77
1800	4.91	29	16	27.34	2	150	12	40	3000	7.41	2.83	32	0.23	2.61837	4.0566	5.13731	16	15	2	11	0	1.4		0.75
1801	10.86	28	16	29.72	2	150	16	55	4125	5.7	7.95	8	0.22	0.716981	1.42679	5.01822	22	12	0	5	0	1.2		1.29
1802	6.01	23	36	23.34	4	300	11	33	2475	4.77	2.81	53	0.7	1.69751	1.48067	6.34591	20	10	0	3	0	1		1
1803	3.39	29	10	28.9	3	225	10	30	2250	7.31	5.49	72	3.45	1.33151	5.47511	3.5721	14	9	1	4	0	1		0.74
1804	3.56	36	15	30.11	3	225	15	63	4725	7.38	2.71	36	0.2	2.72325	2.26577	3.71389	8	6	0	3	0	1		0.5
1805	0.32	37	3	22.76	3	225	5	15	1125	5.93	3.15	33	0.37	1.88254	1.07843	0.687199	1	1	0	1	0	0.75		0.39
1806	0.42	33	11	22.46	3	225	9	23.5	1762.5	5.95	2.1	76	0.53	2.83333	10.434	15.0942	9	8	0	1	0	0.9		1.55
1807	2.54	35	6	18.78	3	225	8	24	1800	12.05	5.62	28	0.61	2.14413	8.2186	2.65404	9	7	0	1	0	0.9		0.92
1808	4.03	29	13	23.44	3.5	262.5	8	28	2100	7.77	6.92	21	0.25	1.12283			12	11	1	5	0	1.3		0.47
1809	8.58	32	12	23.88	4	300	9	31.5	2362.5	7.3	6.72	22.49	1.11	1.08631	7.70046		11	7	1	1	0	1		1.1
1810	0.64	36	5	18.36	3	225	10	30	2250	12.11	4.35	40	3.15	2.78391	12.8058	6.25381	4	1	0	0	0	1		0.55
1811	1.8	38	10	20.61	2.9	217.5	13	44.5	3337.5	6.32	2.5	57	0.2	2.528	4.76267	11.8835	9	5	1	2	0	1.2		1.17
1812	4.15	35	11	20.32	2	150	9	19.8	1485	9.43	4.64	53	0.31	2.03233	6.867	4.18627	15	14	0	8	2	1		1	Y	Y	1	Live birth
1813	8.06	20	20	22.46	2.6	195	12	34.5	2587.5	8.87	14.86	38.56	0.61	0.596904	2.408	6.15432	25	22	3	7	0	1.8		2.38
1814	10.3	31	12	19.63	1.5	112.5	8	12	900	7.17	4.35	17	0.26	1.64828	3.02721	2.51093	9	7	0	6	2	1.1	7	0.93	Y	Y		Ectopic Pregnancy
1815	1.78	30	13	20.13	2	150	5	10	750	6.26	4.58	111	0.7	1.36681	3.16262	4.04248	3	1	0	1	0	1		0.59
1816	1.89	32	3	20.7	3.5	262.5	9	28	2100	11.66	8.25	36	0.92	1.41333			2	1	0	1	0	1		1.23
1817	6.54	32	22	21.09	1.5	112.5	9	13.9	1042.5	6.29	9.5	76	0.12	0.662105	8.2906	2.63121	15	12	0	4	0	1.2		1.05
1818	4.78	30	24	21.72	2.6	195	8	20.8	1560	2.55	1.88	30	0.34	1.35638	1.22296	3.16489	15	15	0	4	1	1		1.57	Y
1819	2.97	35	9	21.1	4	300	8	32	2400	3.41	10.83	109	6.07	0.314866	7.2249	10	10	10	0	3	0	1.1不均		0.77
1820	6.7	29	17	18.07	1.5	112.5	8	12	900	8.01	5.93	52	0.7	1.35076	5.23037	8.01948	15	15	1	7	0	1.2		1.03
1821	1.91	33	12	21.3	3	225	9	27	2025	6.3	3.93	40	0.9	1.60305	16.0341	15.1368	5	5	0	2	0	1		0.56
1822	3.6	33	13	22.46	3	225	9	26	1950	7.78	6.85	39	0.52	1.13577			9	8	0	5	0	1.1		1.6
1823	5.09	29	20	27.55	2	150	20	79	5925	4.06	3.06	76	0.32	1.3268	1.30435	8.07263	12	12	3	3	0	1.4		0.4
1824	2.55	38	7	25.78	4	300	10	40	3000	6.6	2	29	0.2	3.3			10	10	0	2	0	0.95		1.57
1825	1.23	38	3	18.75	2	150	12	24	1800	11.68	4.61	31	0.37	2.53362	6.83562	8.09239	4	3	2	3	0	1		0.45
1826	0.18	30	15	19.92	2	150	11	22	1650	5.39	5.8	18	0.91	0.92931			20	15	3	7	0	1
1827	1.86	36	5	20.81	4	300	10	39	2925	10.36	2.9	26	0.57	3.57241	14.5439		3	3	1	2	0	0.9		0.98
1828	2.07	28	13	23.71	2.7	202.5	18	69.2	5190	7.92	3.52	31	0.35	2.25	4.51741	4.38941	8	8	1	4	0	1.2		0.82
1829	6.5	40	15	21.71	2.6	195	10	26.4	1980	12.15	5.37	40	0.9	2.26257	3.04193		20	14	2	4	0	0.8		2.27
1830	1.19	36	7	21.48	3	225	6	18	1350	9.78	3.27	59	0.82	2.99083	1.63979	4.21859	2	2	1	2	0	0.9		0.69
1831	4.68	28	24	19.91	2.6	195	10	28.8	2160	6.71	1.41	19	0.37	4.75887	16.5816	21.2532	21	16	0	1	0	1.1
1832	17.92	28	32	22.46	2	150	12	40	3000	2.07	7.63	678	0.83	0.271298	2.10392	9.13853	21	19	0	4	0	1.5		1.56
1833	0.96	33	7	22.94	3	225	9	27	2025	8.82	3.46	35	0.4	2.54913	6.12545	8.18552	4	3	0	0	0	1		0.37
1834	2.14	32	15	22.49	4	300	12	53	3975	7.83	1.93	34	0.68	4.05699	17	16.9192	11	9	2	3	0	1		0.74
1835	14.53	35	30	29.67	3	225	10	35	2625	6.05	5.44	78	0.4	1.11213	1.62731	5.93617	5	5	1	2	0	1.1		0.55
1836	1.17	34	6	22.27	4	300	10	40	3000	10.13	3.98	53	0.35	2.54523			7	2	0	1	0	1		1.79
1837	1.79	30	15	19.05	3	225	9	27	2025	5.83	5.46	43	0.64	1.06777	2.13838	21.9074	10	4	0	1	1	1		1.58				Not Pregnant
1838	7.99	30	17	24.65	2	150	9	17.4	1305	6.12	3.69	30	0.31	1.65854	1.87613	5.40782	16	11	0	7	0	0.6		1.58
1839	2.38	29	12	19.92	2	150	9	18	1350	6.81	2.98	32	0.49	2.28523	14.72	9.7561	7	7	0	4	0	1.1		0.63
1840	4.33	34	14	22.66	3	225	10	30	2250	6.27	3.67	35	0.49	1.70845	6.35465	8.97468	8	6	3	4	1	1.2		0.63	Y	Y	1	Abortion
1841	1.84	37	10	20.43	3	225	7	21	1575	8.53	5.32	23	0.92	1.60338	3.40764	4.09745	3	3	0	1	0	1.1		0.6
1842	7.09	27	30	18.96	1.6	120	9	14.4	1080	7.84	11.79	22	0.39	0.66497	0.694118		13	13	1	11	1	1.1		1.58	Y
1843	2.05	35	12	18.82	3.5	262.5	10	34	2550	5.25	1.83	12	0.19	2.86885			12	12	1	5	0	1
1844	6.04	34	12	20.24	3	225	8	24	1800	5.73	12.14	22	0.27	0.471993			12	7	2	3	0	1		0.51
1845	1.83	27	16	19.14	3	225	11	30	2250	6.45	3.15	30	0.5	2.04762			13	8	2	5	0	1
1846	1.55	30	9	28.3	4	300	10	40	3000	6.02	3.03	10	0.74	1.9868	7.31429	2.58974	5	5	1	4	2	1.3	7.5	0.81	Y	Y	1	Live birth
1847	3.5	31	11	19.53	3	225	9	27	2025	5.54	2.34	61	0.42	2.36752	4.78804	6.87898	5	3	0	3	0	1.2不均		0.79
1848	14.52	34	20	27.34	2	150	10	25	1875	9.98	7.32	53	0.32	1.36339	0.0177341	1.85333	4	1	0	1	0	1.3		0.32
1849	0.36	39	6	29.14	4	300	13	60	4500	10.94	3.57	9	0.27	3.06443	7.3737	4.51936	2	1	0	1	0	1		0.39
1850	9.69	32	21	17.26	1.5	112.5	10	14.8	1110	7.52	5.57	59	0.41	1.35009	5.82828	6.35294	18	14	2	7	0	1		0.68
1851	4.59	32	15	22.77	2	150	11	26	1950	3.77	4.01	24	1.04	0.94015			13	11	1	3	0	1
1852	5.1	28	16	23.44	3.5	262.5	10	35	2625	5.14	3.74	50	0.2	1.37433			16	16	1	3	0	1.1		1.08
1853	2.42	33	8	23.61	3	225	9	27	2025	5.92	4.24	29.58	0.96	1.39623	11.9873	2.87273	4	2	0	1	1	0.9	7	0.76	Y	Y	1	Live birth
1854	1.9	30	8	20.43	3	225	9	27	2025	5.62	2.23	38	0.44	2.52018	5.88926	5.00906	6	6	0	1	0	1.2		1
1855	13.47	29	20	23.88	2	150	10	22.8	1710	6.55	8.9	54	0.45	0.735955	0.728689	1.43841	20	18	1	11	0	1.1		1.58
1857	4.15	31	11	22.46	2	150	9	18	1350	8.49	6.25	65	0.39	1.3584	6.23404	3.89125	8	7	0	1	0	1.2		0.48
1858	0.98	30	6	20.45	3	225	9	27	2025	9.23	2.95	95	0.74	3.12881	6.82857	2.44889	5	4	0	2	2	1.1	5	1.54	Y	Y	1	Live birth
1859	1.68	31	5	22.04	3	225	11	33	2475	12.16	6.79	55	0.79	1.79087	7.70852	4.4075	6	4	1	4	2	0.8	7.5	0.75				Not Pregnant
1860	1.47	35	11	22.04	4	300	8	32	2400	6.73	4.15	15	0.49	1.62169	5.82731	16.2198	4	3	2	2	0	1.5		0.26
1861	12.35	26	20	20.45	2.5	187.5	10	21	1575	6.38	9.74	20.95	0.6	0.655031	1.49581	2.16628	19	15	3	5	0	1		1.07
1862	1.54	36	5	19.81	4	300	11	44	3300	9.65	7.06	32	0.65	1.36686			4	4	0	1	0	1.3		1.87
1863	4.14	24	15	20.43	2.6	195	10	26.6	1995	5.51	4.52	28	0.9	1.21903	12.9515	10.9778	12	12	0	5	0	1.6		0.9
1864	6.05	31	20	19.82	3	225	10	30	2250	6.19	3.98	43	1.62	1.55528			20	16	1	4	0	1.1
1865	5.76	29	20	23.12	2	150	9	16	1200	6.23	12.77	46	0.62	0.487862	1.15845	0.79064	16	15	0	6	0	1.3回声增强		1.71
1866	10.98	32	19	24.35	2	150	10	20	1500	7.37	5.85	44	0.23	1.25983	0.849752	2.73163	15	6	0	3	0	1		0.86
1867	9.72	27	12	20.03	1.6	120	10	17.2	1290	6.27	6.75	43	0.83	0.928889	0.63806	1.84258	7	5	2	4	0	1.6		0.55
1868	2.71	34	12	28.34	5	375	10	45	3375	10.55	4.63	33	0.31	2.27862	12.0788	4.31596	8	5	0	3	2	1.1	7	0.85	Y	Y	1	Live birth
1869	1.79	31	14	20.7	3	225	10	30	2250	6.65	3.31	34	0.58	2.00906			16	15	1	7	0	1.2
1870	2.33	27	13	25.96	3	225	10	36	2700	3.4	6	33	0.58	0.566667	7.3615	19.2844	4	4	0	1	0	1.2		0.31
1871	0.7	37	4	21.48	3	225	8	24	1800	8.39	2.78	53	0.5	3.01799	9.26994	6.13603	4	4	1	3	0	1.3前壁不均		1.2
1872	1.73	26	7	29.3	3	225	10	37.5	2812.5	7.56	4.47	49	0.46	1.69128			9	8	1	4	0	1		1.01
1873	3.8	30	11	28.84	3	225	10	30	2250	4.88	4.01	48	0.8	1.21696	1.12077		18	16	0	5	0	0.8		1.64
1874	4.55	34	20	21.88	1.6	120	12	21.2	1590	7.68	15.33	18	0.49	0.500978	3.40789	2.5375	17	11	0	5	0	0.9		0.82
1875	1	35	3	19.72	3	225	10	30	2250	16.93	6.64	51	0.57	2.5497	8.31188	14.3429	4	4	1	2	2	1.1	7.5	0.04	Y	Y	1	Abortion
1877	2.72	26	11	21.51	4	300	10	36.9	2767.5	5.32	3.86	45	0.21	1.37824	2.71571	37.4528	20	20	1	8	0	1		2.43
1878	3.61	33	3	23.81	3	225	11	33	2475	6.46	4.34	45	0.45	1.48848	6.33798	43.8684	12	12	4	9	0	1.2		1.3
1879	1.37	35	7	19.49	3.5	262.5	13	46.5	3487.5	6.55	2.51	64	0.57	2.60956			6	4	1	1	0	1		1.08
1880	3.64	35	12	23.15	3	225	12	36	2700	4.02	1.82	52	0.24	2.20879	7.86228	18.2308	5	2	0	2	2	1.2	5	0.59				Not Pregnant
1881	2	30	6	16.65	3	225	14	42	3150	9.63	3.13	53	0.46	3.07668			8	8	1	5	0	1.2		1.5
1882	0.92	32	8	24.03	4	300	10	40	3000	5.14	4.62	38	1.05	1.11255	9.76684	11.9125	7	4	0	2	0	0.8		1.83
1883	4.47	34	20	15.89	1.6	120	10	17.4	1305	8.1	6.43	22	1.35	1.25972	3.45665	1.4626	9	9	3	4	0	1		1.45
1884	1.92	28	11	20.9	3	225	10	29	2175	6.77	3.79	31	1.07	1.78628			14	10	0	3	0	0.6		1.99
1886	2.87	31	14	19.23	2.5	187.5	9	24.5	1837.5	13.71	8.07	17	0.22	1.69888	2.02522	5.36877	6	6	1	6	0	1		0.34
1888	9.32	29	26	26.22	2	150	9	18	1350	5.66	3.74	26	0.5	1.51337	5.95	6.37	11	6	0	2	0	1.3		0.94
1889	0.8	38	8	21.26	4	300	8	31	2325	11.59	2.66	53	0.52	4.35714	7.8037	4.03666	6	3	0	1	0	0.9		0.55
1890	4.69	26	9	20.03	2.5	187.5	11	32	2400	11.03	3.62	281	0.89	3.04696			10	7	1	3	0	1		0.78
1891	2.53	29	12	18.59	3	225	12	36	2700	10.92	6.87	29	0.25	1.58952	15.4771	39.9167	7	1	1	0	0	1		1.4
1892	5.17	32	9	21.1	2	150	9	18	1350	2.16	20.14	22	0.73	0.107249			12	12	2	7	1	1	9	0.62	Y	Y	1	Abortion
1893	0.1	35	6	21.48	3.5	262.5	9	28.5	2137.5	6.93	1.86	32	0.29	3.72581			7	6	0	2	0	1		0.29
1894	2.65	27	13	21.13	3	225	13	47	3525	9.23	5.86	35	0.48	1.57509	3.49813	1.14958	6	6	0	1	0	1		0.31
1895	1.47	25	6	22.58	4	300	9	36	2700	17.74	2.01	640	0.47	8.82587	8.43386	8.82587	6	3	0	2	0	1		0.47
1896	4.15	31	15	17.26	2.5	187.5	9	23.5	1762.5	8.49	6.25	65	0.39	1.3584	13.3667	13.7231	9	7	0	1	0	1.4		0.42
1897	5.49	39	7	24.46	3	225	10	25.5	1912.5	7.5	5.08	22.7	0.51	1.47638			13	5	0	2	1	1	6	0.54				Not Pregnant
1898	1.68	37	7	20.03	3	225	9	27	2025	10.84	0.94	23	0.29	11.5319	12.7849	7.67317	8	7	0	3	2	1.3	6	0.42	Y	Y	1	Live birth
1899	2.11	33	13	19.47	2.5	187.5	11	19.7	1477.5	7.13	2.95	47	1.03	2.41695	15.0111	8.29333	16	11	0	2	0	0.9少许分离		1.47
1900	0.8	39	8	22.46	4	300	7	28	2100	9.18	6.35	55	0.47	1.44567	6.19585	4.14894	5	5	0	4	0	1		0.68
1901	2.92	31	13	29.4	3	225	9	30	2250	7.39	1.59	24	0.28	4.6478	14.6622	19.4359	10	5	1	3	1	1.4	8	0.46				Not Pregnant
1902	3.56	36	9	30.11	5	375	12	59	4425	7.38	2.71	36	0.2	2.72325	12.2432	1.846	7	4	0	3	2	1.4	5	0.53				Not Pregnant
1903	3.18	30	15	21.77	2	150	9	21	1575	7.84	7.27	19	10.98	1.0784	1.97351	3.01604	2	2	0	1	0	0.9		0.46
1904	15.51	29	15	25.64	1.6	120	16	33.7	2527.5	6.66	11.09	21	0.28	0.600541		1.4112	13	8	1	1	0	0.9		1.07
1905	1.13	32	9	19.63	1.6	120	9	19.4	1455	14.19	2.67	22	0.38	5.31461	6.84409	2.70213	2	1	0	0	0	1.1		0.45
1906	4.92	23	10	22.19	4	300	8	32	2400	4.87	2.75	27.98	0.93	1.77091	13.0625	31.3402	8	4	1	2	1	1	9	2				Not Pregnant
1907	3.37	32	9	22.21	3	225	8	27	2025	8.91	2.13	34	0.24	4.1831	5.89767	3.80392	4	4	3	4	0	1		0.78
1908	1.83	34	8	21.83	3	225	9	27	2025	9.89	4.39	167	0.8	2.25285	6.44118	4.90971	7	5	0	3	2	1.2	6.5	0.36	Y	Y	0	Ectopic Pregnancy
1909	9.74	31	20	27.34	2.5	187.5	10	27	2025	6.66	6.02	40	0.24	1.10631			19	19	5	18	0	1		1.82
1911	4.5	34	14	21.37	2.5	187.5	11	29	2175	5.16	3.58	42	2.42	1.44134			17	17	4	13	0	1		0.87
1912	1.04	35	8	25.53	4	300	11	40	3000	3.81	1.74	83	0.32	2.18966	6.04361		8	6	0	2	0	1
1913	0.41	29	4	19.72	3	225	8	24	1800	9.85	2.98	68	0.78	3.30537	7.48947		2	2	0	2	0	1.5		0.6
1914	4.56	27	15	24.44	2.5	187.5	9	23	1725	5.67	7.32	146	0.52	0.77459			13	7	1	5	0	0.8		2.17
1915	4.35	30	10	27.34	4	300	8	26	1950	7.35	5.62	35	0.13	1.30783			11	8	0	1	0	1
1916	11.02	26	35	22.46	1.7	127.5	10	16	1200	7.27	3.37	42	0.32	2.15727	6.80328	9.75701	26	20	0	9	0	1.5不均		1.3
1917	0.28	40	6	17.72	3	225	11	33	2475	14.03	7.99	49		1.75594	4.75309		1	1	0	1	0	1		1.56
1918	1.91	33	11	21.3	4	300	9	36	2700	6.3	3.93	40	0.9	1.60305	23.6071	44.3448	10	10	1	2	1	1		0.69	Y	Y	1	Live birth
1919	4.27	22	20	30.04	2	150	12	29.5	2212.5	8.16	5.59	21	0.37	1.45975	3.43	6.08589	9	5	1	3	0	1.4		0.54
1920	3.17	33	14	23.24	3.5	262.5	10	35	2625	6.94	3.15	54	0.67	2.20317			17	16	3	7	0	1.3		2.47
1922	7.46	32	19	26.35	4	300	9	36	2700	5.37	2.9	43	0.42	1.85172	1.3001	3.01789	16	14	0	5	2	1.5	6.5	0.9				Not Pregnant
1923	4.55	33	9	25.32	3	225	10	32	2400	6.06	3.44	37	0.55	1.76163			18	17	2	6	0	0.9		0.78
1924	1.07	36	2	27.5	5	375	13	65	4875	9.98	3.58	24	0.54	2.78771	18.8293	9.60753	1	1	0	1	0	1		0.41
1925	2.98	40	13	19.81	3	225	13	39	2925	16.44	1.68	297	0.3	9.78571			10	9	0	1	0	1.2		1.74
1926	1.82	29	9	24.89	2.5	187.5	9	22	1650	5.97	1.81	49	0.18	3.29834			8	6	2	5	0	1
1927	0.59	29	9	22.46	4	300	9	35	2625	19.64	2.04	564	0.66	9.62745	7.6371	17.4966	6	6	1	6	0	0.9		0.87
1928	1.79	30	10	19.05	3	225	9	32	2400	5.83	5.46	43	0.64	1.06777	7.46181	11.2276	9	6	2	5	2	1.3	8	1.3	Y
1929	3.39	33	15	22.99	4	300	9	36	2700	5.57	81.32	147	0.77	0.0684948			12	11	1	5	0	1.2		0.89
1930	1.69	30	6	25.39	4	300	11	43	3225	8.32	2.35	20	0.4	3.54043			7	7	3	2	0	1		0.89
1931	9	31	20	20.45	1.6	120	10	15.5	1162.5	7.02	3.97	29	0.22	1.76826	5.23656	7.8	18	15	3	7	0	1		0.58
1932	10.1	28	21	25.39	1.6	120	10	17.6	1320	7.9	11.2	33.24	0.4	0.705357	0.474684	2.98684	11	7	0	4	2	1.2	6.5	0.56	Y	Y	1	Live birth
1933	7.43	23	20	19.95	2	150	9	16.8	1260	6.71	2.93	34	0.56	2.2901	7.52174	20.339	23	15	0	5	0	1.3		0.57
1935	3.21	30	13	24.51	2	150	9	18	1350	5.98	4.41	16	0.31	1.35601	2.40314	7.30909	11	11	2	5	2	1	7.5	0.53	Y	Y	2	Live birth
1936	3.53	34	12	23.31	2	150	9	21.8	1635	7.21	4.41	26	0.37	1.63492	4.79812	4.6065	12	10	0	3	0	1.6		0.69
1937	2.01	32	8	23.74	3	225	9	27	2025	7.88	2.04	31.67	0.29	3.86275	7.2766	7.01316	6	5	0	2	0	1.2		0.69
1938	2.57	29	14	22.38	2	150	9	18	1350	7.66	3.54	63	0.33	2.16384	3.24346		9	9	0	4	2	1.2	7	0.92	Y
1939	2.46	33	11	20.2	2.6	195	8	22	1650	5.44	4.87	77	0.56	1.11704	6.19245	9.69951	8	5	0	3	0	1.3		0.85
1940	2.24	33	12	22.31	2.5	187.5	12	32	2400	7.52	3.95	40	0.41	1.9038	3.16435	5.71212	10	10	3	7	0	1		0.67
1941	0.38	37	6	27.34	4	300	10	40	3000	7.19	1.41	46	0.38	5.09929	8.1982	11.7571	7	7	0	2	2	1.6不均	6.5	0.55				Not Pregnant
1942	1.57	37	7	26.81	4	300	11	44	3300	10.66	4.53	29	0.47	2.3532	19.5636		7	6	1	2	0	0.8		0.53
1943	3.5	30	8	18.73	3	225	8	24	1800	6.5	4.23	28	0.55	1.53664			8	5	2	4	1	1.4	8	0.93	Y	Y	1	Live birth
1944	2.12	39	11	20.45	3	225	10	30	2250	8.81	3.69	19	0.29	2.38753	11.6174	19.3982	12	11	1	6	1	1		1.02	Y	Y	1	Live birth
1946	2.34	27	12	18.34	2	150	9	22	1650	8.63	3.16	36	0.75	2.73101	11.358	10.4615	8	2	0	1	0	1.1		1.09
1947	4.51	30	16	19.47	2.5	187.5	10	27	2025	7.37	2.29	31	0.33	3.21834			15	8	0	3	0	1		1.27
1949	2.24	38	12	21.63	3	225	11	33	2475	7.36	7.65	32	0.5	0.962092			10	8	2	2	2	1.1	8	0.42	Y	Y	2	Live birth
1950	3.23	35	12	22.89	2.5	187.5	11	29.5	2212.5	5.65	3.7	30	0.36	1.52703	7.25946	27.2424	8	8	0	2	0	1.2		1.04
1951	1.78	39	14	21.63	3	225	10	30	2250	12.09	6.6	15.13	1.04	1.83182			9	8	0	4	0	0.85		1.82
1952	3.32	29	12	23.44	2.6	195	10	27.2	2040	8.29	4.04	14	1.13	2.05198	4.3842	8.86145	14	13	3	8	0	1		1.31
1953	1.8	26	16	22.07	3	225	10	30	2250	8.95	3.81	33	0.8	2.34908	7.07364	10.2514	9	7	2	4	2	1.4	7.5	0.86	Y	Y	2	Live birth
1954	1.68	31	6	22.04	4	300	11	50	3750	12.16	6.79	55	0.79	1.79087	9.16814	25.6105	4	4	2	3	0	0.95		0.86
1955	1.36	40	4	26.4	4	300	10	40	3000	10.31	3.25	18	0.24	3.17231	5.22256	7.38298	1	1	1	1	0	1.5		0.42
1956	2.9	31	16	21.48	2.5	187.5	8	21.5	1612.5	5.92	2.62	38	1.15	2.25954	1.48286	3.9328	12	3	0	2	2	0.9		0.78	Y	Y	2	Live birth
